# Supplementary material for: Deep plasma and tissue proteome profiling of knockout mice reveals pathways associated with Svep1 deficiency
Source: J Mol Cell Cardiol Plus. 2025 Jan 10;11:100283. doi: 10.1016/j.jmccpl.2025.100283 (PMC11782998; doi:10.1016/j.jmccpl.2025.100283)
Supplement: Supplementary file 1 — Supplementary material [file mmc1.xlsx]

## Sheet: Table S1
Accession	Gene	Description	Log2(FC)	P.value.adj
G5E8R4	Ppp6r3	Protein phosphatase 6_ regulatory subunit 3 OS=Mus musculus OX=10090 GN=Ppp6r3 PE=1 SV=1	-5.05506	6.68e-06
P01837	Igkc	Immunoglobulin kappa constant OS=Mus musculus OX=10090 GN=Igkc PE=1 SV=2	-3.06379	9.1e-06
A0A5F8MPW1	Agt	Angiotensinogen OS=Mus musculus OX=10090 GN=Agt PE=1 SV=1	-2.29137	3e-05
Q9Z309	Cib2	Calcium and integrin-binding family member 2 OS=Mus musculus OX=10090 GN=Cib2 PE=1 SV=1	2.58218	3.35e-05
Q3U285	Lcorl	Ligand-dependent nuclear receptor corepressor-like protein OS=Mus musculus OX=10090 GN=Lcorl PE=2 SV=1	-3.99342	3.37e-05
A0A0R4J0T8	Arfgap3	ADP-ribosylation factor GTPase activating protein 3 OS=Mus musculus OX=10090 GN=Arfgap3 PE=1 SV=1	-2.60309	3.46e-05
Q9ESB3	Hrg	Histidine-rich glycoprotein OS=Mus musculus OX=10090 GN=Hrg PE=1 SV=2	3.04154	5.27e-05
Q02566	Myh6	Myosin-6 OS=Mus musculus OX=10090 GN=Myh6 PE=1 SV=2	3.35079	5.98e-05
Q91WJ8	Fubp1	Far upstream element-binding protein 1 OS=Mus musculus OX=10090 GN=Fubp1 PE=1 SV=1	3.31295	7.69e-05
A2ARP1	Ppip5k1	Inositol hexakisphosphate and diphosphoinositol-pentakisphosphate kinase 1 OS=Mus musculus OX=10090 GN=Ppip5k1 PE=1 SV=1	-3.39419	8.54e-05
Q61646	Hp	Haptoglobin OS=Mus musculus OX=10090 GN=Hp PE=1 SV=1	2.54175	9.27e-05
B2RXQ2	Ppfia1	Ppfia1 protein OS=Mus musculus OX=10090 GN=Ppfia1 PE=1 SV=1	-4.08822	9.91e-05
Q80VP2	Spata7	Spermatogenesis-associated protein 7 homolog OS=Mus musculus OX=10090 GN=Spata7 PE=1 SV=1	2.33433	0.000103582
P61965	Wdr5	WD repeat-containing protein 5 OS=Mus musculus OX=10090 GN=Wdr5 PE=1 SV=1	-4.09092	0.000104427
E9Q6J5	Bod1l	Biorientation of chromosomes in cell division protein 1-like 1 OS=Mus musculus OX=10090 GN=Bod1l PE=1 SV=1	2.90152	0.00015781
L7N2E7	Zfp977	Zinc finger protein 977 OS=Mus musculus OX=10090 GN=Zfp977 PE=4 SV=1	-5.10929	0.000174203
A0A1D5RLM8	Gm11639	Predicted gene 11639 OS=Mus musculus OX=10090 GN=Gm11639 PE=1 SV=1	-3.24999	0.000186426
B2RQE8	Arhgap42	Rho GTPase-activating protein 42 OS=Mus musculus OX=10090 GN=Arhgap42 PE=1 SV=1	2.36208	0.000227393
P19221	F2	Prothrombin OS=Mus musculus OX=10090 GN=F2 PE=1 SV=1	2.55547	0.000263256
P08249	Mdh2	Malate dehydrogenase_ mitochondrial OS=Mus musculus OX=10090 GN=Mdh2 PE=1 SV=3	-4.00694	0.000296312
P17710	Hk1	Hexokinase-1 OS=Mus musculus OX=10090 GN=Hk1 PE=1 SV=3	-2.68966	0.000307365
P08226	Apoe	Apolipoprotein E OS=Mus musculus OX=10090 GN=Apoe PE=1 SV=2	2.24804	0.000331888
P01027	C3	Complement C3 OS=Mus musculus OX=10090 GN=C3 PE=1 SV=3	3.07153	0.000340108
Q810U4	Nrcam	Neuronal cell adhesion molecule OS=Mus musculus OX=10090 GN=Nrcam PE=1 SV=2	-4.06744	0.000359974
Q8VD75	Hip1	Huntingtin-interacting protein 1 OS=Mus musculus OX=10090 GN=Hip1 PE=1 SV=2	2.48898	0.000373699
A0A087WSN6	Fn1	Fibronectin OS=Mus musculus OX=10090 GN=Fn1 PE=1 SV=1	-2.41889	0.000416762
Q8C8R3	Ank2	Ankyrin-2 OS=Mus musculus OX=10090 GN=Ank2 PE=1 SV=2	2.65853	0.000418415
O54988	Slk	STE20-like serine/threonine-protein kinase OS=Mus musculus OX=10090 GN=Slk PE=1 SV=2	-3.96599	0.000422403
Q5S003	Spag17	Sperm-associated antigen 17 OS=Mus musculus OX=10090 GN=Spag17 PE=1 SV=2	2.14289	0.000454642
A0A075B5P3	Ighg2b	Immunoglobulin heavy constant gamma 2B (Fragment) OS=Mus musculus OX=10090 GN=Ighg2b PE=1 SV=1	-3.12925	0.000473728
A2RT62	Fbxl16	F-box/LRR-repeat protein 16 OS=Mus musculus OX=10090 GN=Fbxl16 PE=1 SV=1	2.2085	0.000486473
A0A668KLU9	Cfhr2	Complement factor H-related 2 OS=Mus musculus OX=10090 GN=Cfhr2 PE=1 SV=1	-4.56869	0.000515151
P41209	Cetn1	Centrin-1 OS=Mus musculus OX=10090 GN=Cetn1 PE=1 SV=1	3.04852	0.000538566
Q8VD65	Pik3r4	Phosphoinositide 3-kinase regulatory subunit 4 OS=Mus musculus OX=10090 GN=Pik3r4 PE=1 SV=3	2.38387	0.000542125
Q91YE9	Nt5c1b	Cytosolic 5'-nucleotidase 1B OS=Mus musculus OX=10090 GN=Nt5c1b PE=1 SV=2	-3.22508	0.000605266
P01887	B2m	Beta-2-microglobulin OS=Mus musculus OX=10090 GN=B2m PE=1 SV=2	2.927	0.000654852
Q6PE87	Cfap206	Cilia- and flagella-associated protein 206 OS=Mus musculus OX=10090 GN=Cfap206 PE=2 SV=2	-2.04726	0.000730006
P23953	Ces1c	Carboxylesterase 1C OS=Mus musculus OX=10090 GN=Ces1c PE=1 SV=4	2.39437	0.000734652
Q8CAK3	Shfl	Shiftless antiviral inhibitor of ribosomal frameshifting protein homolog OS=Mus musculus OX=10090 GN=Shfl PE=2 SV=1	2.61326	0.000737535
Q07456	Ambp	Protein AMBP OS=Mus musculus OX=10090 GN=Ambp PE=1 SV=2	1.94105	0.00077461
P04186	Cfb	Complement factor B OS=Mus musculus OX=10090 GN=Cfb PE=1 SV=2	2.76587	0.000786407
Q8BJL0	Smarcal1	SWI/SNF-related matrix-associated actin-dependent regulator of chromatin subfamily A-like protein 1 OS=Mus musculus OX=10090 GN=Smarcal1 PE=1 SV=1	-2.28906	0.000810869
P27546	Map4	Microtubule-associated protein 4 OS=Mus musculus OX=10090 GN=Map4 PE=1 SV=3	-2.82073	0.000824223
Q61147	Cp	Ceruloplasmin OS=Mus musculus OX=10090 GN=Cp PE=1 SV=2	2.80185	0.000900044
E9Q394	Akap13	A-kinase anchor protein 13 OS=Mus musculus OX=10090 GN=Akap13 PE=1 SV=1	-5.80145	0.00092335
Q9D1H0	Rita1	RBPJ-interacting and tubulin-associated protein 1 OS=Mus musculus OX=10090 GN=Rita1 PE=2 SV=1	-2.97395	0.000978219
Q91YJ5	Mtif2	Translation initiation factor IF-2_ mitochondrial OS=Mus musculus OX=10090 GN=Mtif2 PE=1 SV=2	-4.37738	0.0010584
P01872	Ighm	Immunoglobulin heavy constant mu OS=Mus musculus OX=10090 GN=Ighm PE=1 SV=2	2.30801	0.00109726
A0A140T8N9	Igkv6-32	Immunoglobulin kappa variable 6-32 (Fragment) OS=Mus musculus OX=10090 GN=Igkv6-32 PE=1 SV=2	1.91437	0.00112333
Q61233	Lcp1	Plastin-2 OS=Mus musculus OX=10090 GN=Lcp1 PE=1 SV=4	-3.07282	0.00118318
E9PVZ8	Golgb1	Golgi autoantigen_ golgin subfamily b_ macrogolgin 1 OS=Mus musculus OX=10090 GN=Golgb1 PE=1 SV=1	2.75077	0.00122167
E9PXF8	Sbf2	Myotubularin-related protein 13 OS=Mus musculus OX=10090 GN=Sbf2 PE=1 SV=1	2.46129	0.00122767
Q9JLC8	Sacs	Sacsin OS=Mus musculus OX=10090 GN=Sacs PE=1 SV=2	3.28893	0.00124663
A0A668KLS4	Asxl3	ASXL transcriptional regulator 3 OS=Mus musculus OX=10090 GN=Asxl3 PE=3 SV=1	2.32603	0.00125536
E9Q8T1	Tacc2	Transforming_ acidic coiled-coil containing protein 2 OS=Mus musculus OX=10090 GN=Tacc2 PE=1 SV=1	-2.71432	0.00127813
Q99NH2	Pard3	Partitioning defective 3 homolog OS=Mus musculus OX=10090 GN=Pard3 PE=1 SV=2	-4.04998	0.00132925
P97376	Frg1	Protein FRG1 OS=Mus musculus OX=10090 GN=Frg1 PE=1 SV=2	1.9299	0.00133911
D3Z1S6	Chia1	Chitinase_ acidic 1 (Fragment) OS=Mus musculus OX=10090 GN=Chia1 PE=1 SV=1	-4.02405	0.00149024
Q6NXY1	Tbc1d31	TBC1 domain family member 31 OS=Mus musculus OX=10090 GN=Tbc1d31 PE=1 SV=1	-4.41566	0.00150463
A0A286YCR9	Syt7	Synaptotagmin VII OS=Mus musculus OX=10090 GN=Syt7 PE=1 SV=2	-3.1385	0.00158142
E9Q4F9	Homer2	Homer scaffolding protein 2 OS=Mus musculus OX=10090 GN=Homer2 PE=1 SV=1	1.67118	0.00159065
Q91X72	Hpx	Hemopexin OS=Mus musculus OX=10090 GN=Hpx PE=1 SV=2	2.27641	0.00163824
F8VPQ2	Arid4a	AT-rich interactive domain-containing protein 4A OS=Mus musculus OX=10090 GN=Arid4a PE=1 SV=1	2.04489	0.00170994
Q9D3X8	Dydc2	DPY30 domain containing 2 OS=Mus musculus OX=10090 GN=Dydc2 PE=1 SV=1	1.88603	0.00180904
Q8CDP0	Agbl3	Cytosolic carboxypeptidase 3 OS=Mus musculus OX=10090 GN=Agbl3 PE=1 SV=1	-3.47835	0.00180929
Q62315	Jarid2	Protein Jumonji OS=Mus musculus OX=10090 GN=Jarid2 PE=1 SV=1	2.18232	0.00184208
Q61247	Serpinf2	Alpha-2-antiplasmin OS=Mus musculus OX=10090 GN=Serpinf2 PE=1 SV=1	1.84752	0.00193488
Q3V080	Znf583	Zinc finger protein 583 OS=Mus musculus OX=10090 GN=Znf583 PE=2 SV=1	3.2031	0.00203475
E9PUM5	Cfhr4	Complement factor H-related 4 OS=Mus musculus OX=10090 GN=Cfhr4 PE=1 SV=1	2.02183	0.00221615
A0A0R4IZW5	Cdh1	Cadherin 1 OS=Mus musculus OX=10090 GN=Cdh1 PE=1 SV=1	3.55829	0.00228035
E9QQ10	Akap9	A kinase (PRKA) anchor protein (yotiao) 9 OS=Mus musculus OX=10090 GN=Akap9 PE=1 SV=1	2.41501	0.00244218
A0A0G2JF79	Cdkl5	Cyclin-dependent kinase-like 5 OS=Mus musculus OX=10090 GN=Cdkl5 PE=1 SV=1	-2.58478	0.00245354
E9Q2C0	Cfap46	Cilia and flagella associated protein 46 OS=Mus musculus OX=10090 GN=Cfap46 PE=1 SV=2	-2.54052	0.00246831
P97500	Myt1l	Myelin transcription factor 1-like protein OS=Mus musculus OX=10090 GN=Myt1l PE=1 SV=3	2.60594	0.00248726
E9Q401	Ryr2	Ryanodine receptor 2 OS=Mus musculus OX=10090 GN=Ryr2 PE=1 SV=1	2.13949	0.00254343
P06909	Cfh	Complement factor H OS=Mus musculus OX=10090 GN=Cfh PE=1 SV=2	2.26823	0.00255841
Q9QXD8	Limd1	LIM domain-containing protein 1 OS=Mus musculus OX=10090 GN=Limd1 PE=1 SV=2	-4.14695	0.00261256
P28665	Mug1	Murinoglobulin-1 OS=Mus musculus OX=10090 GN=Mug1 PE=1 SV=3	2.80995	0.00275141
Q8K2F0	Brd3	Bromodomain-containing protein 3 OS=Mus musculus OX=10090 GN=Brd3 PE=1 SV=2	3.02684	0.0027805
Q8C3Y4	Kntc1	Kinetochore-associated protein 1 OS=Mus musculus OX=10090 GN=Kntc1 PE=1 SV=2	-3.99916	0.00283746
Q6ZQ06	Cep162	Centrosomal protein of 162 kDa OS=Mus musculus OX=10090 GN=Cep162 PE=1 SV=2	1.89191	0.0028956
Q8CID0	Kat14	Cysteine-rich protein 2-binding protein OS=Mus musculus OX=10090 GN=Kat14 PE=1 SV=2	1.76336	0.00292295
Q06770	Serpina6	Corticosteroid-binding globulin OS=Mus musculus OX=10090 GN=Serpina6 PE=1 SV=1	2.06362	0.00299958
Q7TQ62	Podn	Podocan OS=Mus musculus OX=10090 GN=Podn PE=2 SV=1	-2.7075	0.00305188
Q9ES00	Ube4b	Ubiquitin conjugation factor E4 B OS=Mus musculus OX=10090 GN=Ube4b PE=1 SV=3	-1.83208	0.00308515
Q5SWU9	Acaca	Acetyl-CoA carboxylase 1 OS=Mus musculus OX=10090 GN=Acaca PE=1 SV=1	-1.73699	0.00339641
Q06890	Clu	Clusterin OS=Mus musculus OX=10090 GN=Clu PE=1 SV=1	1.84162	0.00363833
A0A571BEN2	Gm10130	Predicted gene 10130 OS=Mus musculus OX=10090 GN=Gm10130 PE=1 SV=1	3.99871	0.00390338
A6H8H5	Kcnb2	Potassium voltage-gated channel subfamily B member 2 OS=Mus musculus OX=10090 GN=Kcnb2 PE=1 SV=2	3.00647	0.00390825
O88379	Baz1a	Bromodomain adjacent to zinc finger domain protein 1A OS=Mus musculus OX=10090 GN=Baz1a PE=1 SV=3	-4.04331	0.00421227
Q3U0P1	Palb2	Partner and localizer of BRCA2 OS=Mus musculus OX=10090 GN=Palb2 PE=1 SV=2	3.20513	0.00430737
A0A0G2LB90	Ttll7	Tubulin tyrosine ligase-like family_ member 7 OS=Mus musculus OX=10090 GN=Ttll7 PE=1 SV=1	3.63657	0.00432307
Q5HZI1	Mtus1	Microtubule-associated tumor suppressor 1 homolog OS=Mus musculus OX=10090 GN=Mtus1 PE=1 SV=2	2.02515	0.00438037
P97929	Brca2	Breast cancer type 2 susceptibility protein homolog OS=Mus musculus OX=10090 GN=Brca2 PE=1 SV=2	-4.32944	0.00442767
Q6PDK2	Kmt2d	Histone-lysine N-methyltransferase 2D OS=Mus musculus OX=10090 GN=Kmt2d PE=1 SV=2	-1.95627	0.00446489
Q9JJN2	Zfhx4	Zinc finger homeobox protein 4 OS=Mus musculus OX=10090 GN=Zfhx4 PE=1 SV=1	1.71534	0.00467806
Q8VEB2	Sav1	Protein salvador homolog 1 OS=Mus musculus OX=10090 GN=Sav1 PE=1 SV=2	1.76717	0.00469569
Q9JJ57	Kcnip1	Kv channel-interacting protein 1 OS=Mus musculus OX=10090 GN=Kcnip1 PE=1 SV=2	2.3383	0.00470754
Q6A085	Znf629	Zinc finger protein 629 OS=Mus musculus OX=10090 GN=Znf629 PE=2 SV=2	2.62967	0.0048125
Q8C8U0	Ppfibp1	Liprin-beta-1 OS=Mus musculus OX=10090 GN=Ppfibp1 PE=1 SV=3	-2.57198	0.00497613
A0A1B0GR71	Gm4924	Predicted gene 4924 OS=Mus musculus OX=10090 GN=Gm4924 PE=1 SV=1	1.60957	0.00498553
Q5SUF2	Luc7l3	Luc7-like protein 3 OS=Mus musculus OX=10090 GN=Luc7l3 PE=1 SV=1	-2.74775	0.00512873
A0A0A6YVS6	Syngap1	Synaptic Ras GTPase activating protein 1 homolog (rat) (Fragment) OS=Mus musculus OX=10090 GN=Syngap1 PE=1 SV=2	-2.63546	0.00529621
P42703	Lifr	Leukemia inhibitory factor receptor OS=Mus musculus OX=10090 GN=Lifr PE=1 SV=1	2.52455	0.00537322
Q9QYX7	Pclo	Protein piccolo OS=Mus musculus OX=10090 GN=Pclo PE=1 SV=4	2.47264	0.00541958
Q91XA9	Chia	Acidic mammalian chitinase OS=Mus musculus OX=10090 GN=Chia PE=1 SV=2	-2.63091	0.00550299
Q14AX6	Cdk12	Cyclin-dependent kinase 12 OS=Mus musculus OX=10090 GN=Cdk12 PE=1 SV=2	-2.14818	0.00565997
A7XUY5	Skint5	Selection and upkeep of intraepithelial T-cells protein 5 OS=Mus musculus OX=10090 GN=Skint5 PE=2 SV=1	-2.79375	0.00590977
F6ZDS4	Tpr	Nucleoprotein TPR OS=Mus musculus OX=10090 GN=Tpr PE=1 SV=1	1.67919	0.00592102
P26041	Msn	Moesin OS=Mus musculus OX=10090 GN=Msn PE=1 SV=3	2.74058	0.00594978
A1E5L0	Cytl1	Cytokine-like 1 OS=Mus musculus OX=10090 GN=Cytl1 PE=1 SV=1	-3.26492	0.00603096
Q8CI75	Dis3l2	DIS3-like exonuclease 2 OS=Mus musculus OX=10090 GN=Dis3l2 PE=1 SV=1	-2.61577	0.00613669
O88384	Vti1b	Vesicle transport through interaction with t-SNAREs homolog 1B OS=Mus musculus OX=10090 GN=Vti1b PE=1 SV=1	-2.85717	0.00624437
Q640N4	Zfp248	Zinc finger protein 248 OS=Mus musculus OX=10090 GN=Zfp248 PE=2 SV=1	2.20534	0.00629641
H7BX26	Cep170	Centrosomal protein 170 OS=Mus musculus OX=10090 GN=Cep170 PE=1 SV=1	1.77561	0.00638493
B1AZI6	Thoc2	THO complex subunit 2 OS=Mus musculus OX=10090 GN=Thoc2 PE=1 SV=1	1.63777	0.00655348
Q8VDJ3	Hdlbp	Vigilin OS=Mus musculus OX=10090 GN=Hdlbp PE=1 SV=1	1.36691	0.00657356
Q8R2S9	Actr8	Actin-related protein 8 OS=Mus musculus OX=10090 GN=Actr8 PE=2 SV=1	1.76579	0.00658753
P08043	Zfp2	Zinc finger protein ZFP2 OS=Mus musculus OX=10090 GN=Zfp2 PE=2 SV=2	1.53681	0.00674954
H3BIZ9	Aftph	Aftiphilin (Fragment) OS=Mus musculus OX=10090 GN=Aftph PE=1 SV=8	1.93766	0.00681441
A0A171EBL2	Rnf213	Ring finger protein 213 OS=Mus musculus OX=10090 GN=Rnf213 PE=1 SV=1	3.66767	0.00704782
A0A571BEC4	Lcorl	Ligand dependent nuclear receptor corepressor-like OS=Mus musculus OX=10090 GN=Lcorl PE=1 SV=1	2.1786	0.00729392
A0A5F8MPU3	C2cd6	Cation channel sperm-associated targeting subunit tau OS=Mus musculus OX=10090 GN=C2cd6 PE=1 SV=1	-2.08208	0.00742964
A0A286YCI8	Sorbs1	Sorbin and SH3 domain containing 1 OS=Mus musculus OX=10090 GN=Sorbs1 PE=1 SV=1	-3.87953	0.00746648
Q8R0A7	Kiaa0513	Uncharacterized protein KIAA0513 OS=Mus musculus OX=10090 GN=Kiaa0513 PE=1 SV=1	2.57087	0.00777301
A0A0G2JEB6	Cfap47	Cilia and flagella-associated protein 47 OS=Mus musculus OX=10090 GN=Cfap47 PE=1 SV=2	-2.98094	0.00779681
Q8R0S2	Iqsec1	IQ motif and SEC7 domain-containing protein 1 OS=Mus musculus OX=10090 GN=Iqsec1 PE=1 SV=2	-1.7589	0.00780967
P01635	Igkv12-41	Immunoglobulin kappa chain variable 12-41 (Fragment) OS=Mus musculus OX=10090 GN=Igkv12-41 PE=1 SV=1	1.56169	0.00788217
Q9JKY5	Hip1r	Huntingtin-interacting protein 1-related protein OS=Mus musculus OX=10090 GN=Hip1r PE=1 SV=2	1.74998	0.00796798
H7BWZ9	Dop1a	DOP1 leucine zipper like protein A OS=Mus musculus OX=10090 GN=Dop1a PE=1 SV=1	2.41642	0.00800334
A0A075B5P6	Ighm	Immunoglobulin heavy constant mu (Fragment) OS=Mus musculus OX=10090 GN=Ighm PE=1 SV=1	1.74912	0.0082885
G3X9Z8	Inava	Innate immunity activator OS=Mus musculus OX=10090 GN=Inava PE=1 SV=1	-2.12282	0.00851844
E9Q5F9	Setd2	Histone-lysine N-methyltransferase SETD2 OS=Mus musculus OX=10090 GN=Setd2 PE=1 SV=1	1.97905	0.00855538
P33622	Apoc3	Apolipoprotein C-III OS=Mus musculus OX=10090 GN=Apoc3 PE=1 SV=2	1.84428	0.00864442
Q8BHN1	Txlng	Gamma-taxilin OS=Mus musculus OX=10090 GN=Txlng PE=1 SV=1	1.6954	0.00876333
P97386	Lig3	DNA ligase 3 OS=Mus musculus OX=10090 GN=Lig3 PE=1 SV=2	1.70228	0.00876906
Q9Z1K7	Apc2	Adenomatous polyposis coli protein 2 OS=Mus musculus OX=10090 GN=Apc2 PE=1 SV=1	1.45172	0.00895625
P09542	Myl3	Myosin light chain 3 OS=Mus musculus OX=10090 GN=Myl3 PE=1 SV=4	-2.87917	0.0089755
Q80TA9	Epg5	Ectopic P granules protein 5 homolog OS=Mus musculus OX=10090 GN=Epg5 PE=1 SV=2	-1.72094	0.0091731
A0A075B5V8	Ighv1-47	Immunoglobulin heavy variable 1-47 OS=Mus musculus OX=10090 GN=Ighv1-47 PE=1 SV=1	1.47136	0.00918198
P01644	1	Ig kappa chain V-V region HP R16.7 OS=Mus musculus OX=10090 PE=1 SV=1	2.35151	0.00929832
P97953	Vegfc	Vascular endothelial growth factor C OS=Mus musculus OX=10090 GN=Vegfc PE=1 SV=1	-2.50257	0.00972934
Q9QXS6	Dbn1	Drebrin OS=Mus musculus OX=10090 GN=Dbn1 PE=1 SV=4	-1.80314	0.00993689
Q9QWK4	Cd5l	CD5 antigen-like OS=Mus musculus OX=10090 GN=Cd5l PE=1 SV=3	-2.47487	0.00994562
A0A0J9YUA0	Stx1a	Syntaxin 1A (brain) (Fragment) OS=Mus musculus OX=10090 GN=Stx1a PE=1 SV=1	2.08385	0.01008
Q99MJ9	Ddx50	ATP-dependent RNA helicase DDX50 OS=Mus musculus OX=10090 GN=Ddx50 PE=2 SV=1	-1.93134	0.0103674
Q9QYC0	Add1	Alpha-adducin OS=Mus musculus OX=10090 GN=Add1 PE=1 SV=2	-3.13436	0.0104511
F6QD74	Cyfip2	Cytoplasmic FMR1 interacting protein 2 (Fragment) OS=Mus musculus OX=10090 GN=Cyfip2 PE=1 SV=1	-3.43448	0.0106731
Q922Y0	Dyrk3	Dual specificity tyrosine-phosphorylation-regulated kinase 3 OS=Mus musculus OX=10090 GN=Dyrk3 PE=1 SV=1	-1.73475	0.010706
Q07968	F13b	Coagulation factor XIII B chain OS=Mus musculus OX=10090 GN=F13b PE=1 SV=2	1.66902	0.0108472
Q6P9L6	Kif15	Kinesin-like protein KIF15 OS=Mus musculus OX=10090 GN=Kif15 PE=1 SV=1	1.74152	0.0111127
A2AEI4	Nxf7	Nuclear RNA export factor 7 (Fragment) OS=Mus musculus OX=10090 GN=Nxf7 PE=1 SV=8	2.45719	0.0114725
Q91ZA3	Pcca	Propionyl-CoA carboxylase alpha chain_ mitochondrial OS=Mus musculus OX=10090 GN=Pcca PE=1 SV=2	-2.2914	0.0114991
Q8C0C4	Ccser1	Serine-rich coiled-coil domain-containing protein 1 OS=Mus musculus OX=10090 GN=Ccser1 PE=2 SV=2	-3.4294	0.01155
A0A338P6N4	Crybg3	Beta-gamma crystallin domain containing 3 OS=Mus musculus OX=10090 GN=Crybg3 PE=1 SV=1	1.48015	0.0116471
Q8VHN7	Adgrv1	Adhesion G-protein coupled receptor V1 OS=Mus musculus OX=10090 GN=Adgrv1 PE=1 SV=1	3.77596	0.0116608
P31532	Saa4	Serum amyloid A-4 protein OS=Mus musculus OX=10090 GN=Saa4 PE=1 SV=2	2.95452	0.0117802
A0A668KL31	Mast2	non-specific serine/threonine protein kinase OS=Mus musculus OX=10090 GN=Mast2 PE=1 SV=1	-2.08522	0.011855
A0A0U1RNG1	Cd2bp2	CD2 cytoplasmic tail binding protein 2 (Fragment) OS=Mus musculus OX=10090 GN=Cd2bp2 PE=1 SV=1	-2.16488	0.0119631
Q4KUS2	Unc13a	Protein unc-13 homolog A OS=Mus musculus OX=10090 GN=Unc13a PE=1 SV=3	1.98575	0.01199
Q9D4H2	Gcc1	GRIP and coiled-coil domain-containing protein 1 OS=Mus musculus OX=10090 GN=Gcc1 PE=1 SV=2	2.49647	0.0120017
Q00897	Serpina1d	Alpha-1-antitrypsin 1-4 OS=Mus musculus OX=10090 GN=Serpina1d PE=1 SV=1	1.66822	0.0120147
Q8BL06	Usp54	Inactive ubiquitin carboxyl-terminal hydrolase 54 OS=Mus musculus OX=10090 GN=Usp54 PE=1 SV=2	1.60285	0.0120287
Q8VDF2	Uhrf1	E3 ubiquitin-protein ligase UHRF1 OS=Mus musculus OX=10090 GN=Uhrf1 PE=1 SV=2	2.27739	0.0121078
A0A0R4J187	Xrcc6	X-ray repair complementing defective repair in Chinese hamster cells 6 OS=Mus musculus OX=10090 GN=Xrcc6 PE=1 SV=1	-2.73716	0.0127244
O08677	Kng1	Kininogen-1 OS=Mus musculus OX=10090 GN=Kng1 PE=1 SV=1	1.71531	0.0128441
E9Q7C4	Prr14l	Proline rich 14-like OS=Mus musculus OX=10090 GN=Prr14l PE=1 SV=1	2.00623	0.0129033
O55229	Chkb	Choline/ethanolamine kinase OS=Mus musculus OX=10090 GN=Chkb PE=1 SV=3	2.53082	0.0129322
P13542	Myh8	Myosin-8 OS=Mus musculus OX=10090 GN=Myh8 PE=2 SV=2	-1.5579	0.013179
Q9Z126	Pf4	Platelet factor 4 OS=Mus musculus OX=10090 GN=Pf4 PE=1 SV=1	2.40599	0.013665
Q5I2A0	Serpina3g	Serine protease inhibitor A3G OS=Mus musculus OX=10090 GN=Serpina3g PE=1 SV=2	2.3106	0.0137112
Q9CQN1	Trap1	Heat shock protein 75 kDa_ mitochondrial OS=Mus musculus OX=10090 GN=Trap1 PE=1 SV=1	1.57047	0.0138043
P01868	Ighg1	Ig gamma-1 chain C region secreted form OS=Mus musculus OX=10090 GN=Ighg1 PE=1 SV=1	2.98298	0.0142897
P13020	Gsn	Gelsolin OS=Mus musculus OX=10090 GN=Gsn PE=1 SV=3	1.63124	0.0144034
P01756	1	Ig heavy chain V region MOPC 104E OS=Mus musculus OX=10090 PE=1 SV=1	-2.10077	0.0154586
Q9EST3	Eif4enif1	Eukaryotic translation initiation factor 4E transporter OS=Mus musculus OX=10090 GN=Eif4enif1 PE=1 SV=2	1.67974	0.0154682
E9PWC8	Papola	Poly(A) polymerase OS=Mus musculus OX=10090 GN=Papola PE=1 SV=1	2.00124	0.0154867
Q8VCM7	Fgg	Fibrinogen gamma chain OS=Mus musculus OX=10090 GN=Fgg PE=1 SV=1	2.92724	0.0155346
E9Q414	Apob	Apolipoprotein B-100 OS=Mus musculus OX=10090 GN=Apob PE=1 SV=1	1.38879	0.0155442
D3Z7I0	Gtf3c2	General transcription factor IIIC_ polypeptide 2_ beta OS=Mus musculus OX=10090 GN=Gtf3c2 PE=1 SV=1	-1.81704	0.0163838
P07141	Csf1	Macrophage colony-stimulating factor 1 OS=Mus musculus OX=10090 GN=Csf1 PE=1 SV=2	-1.84527	0.0164008
O88196	Ttc3	E3 ubiquitin-protein ligase TTC3 OS=Mus musculus OX=10090 GN=Ttc3 PE=1 SV=2	-2.11129	0.0164269
Q99N57	Raf1	RAF proto-oncogene serine/threonine-protein kinase OS=Mus musculus OX=10090 GN=Raf1 PE=1 SV=2	-2.96618	0.0165763
A2A654	Bptf	Bromodomain PHD finger transcription factor OS=Mus musculus OX=10090 GN=Bptf PE=1 SV=1	1.74527	0.0165837
A0A1D5RLG5	Map1lc3b	Microtubule-associated protein 1 light chain 3 beta OS=Mus musculus OX=10090 GN=Map1lc3b PE=4 SV=1	-2.75582	0.0166031
Q8JZL0	Znf467	Zinc finger protein 467 OS=Mus musculus OX=10090 GN=Znf467 PE=1 SV=1	2.31291	0.01676
A0A075B5N7	Igkv6-13	Immunoglobulin kappa variable 6-13 OS=Mus musculus OX=10090 GN=Igkv6-13 PE=1 SV=7	-2.35494	0.0169094
F8VQB6	Myo10	Unconventional myosin-X OS=Mus musculus OX=10090 GN=Myo10 PE=1 SV=1	1.64322	0.0169402
Q6DID5	Pwwp3a	PWWP domain-containing DNA repair factor 3A OS=Mus musculus OX=10090 GN=Pwwp3a PE=1 SV=1	-2.73881	0.0172547
Q60592	Mast2	Microtubule-associated serine/threonine-protein kinase 2 OS=Mus musculus OX=10090 GN=Mast2 PE=1 SV=1	1.70084	0.0174978
E9Q2A6	Ptk2b	non-specific protein-tyrosine kinase OS=Mus musculus OX=10090 GN=Ptk2b PE=1 SV=1	-2.8781	0.0177688
Q3V0C5	Usp48	Ubiquitin carboxyl-terminal hydrolase 48 OS=Mus musculus OX=10090 GN=Usp48 PE=1 SV=2	1.77939	0.0178252
I7HPW8	Myo15b	Myosin XVB OS=Mus musculus OX=10090 GN=Myo15b PE=1 SV=2	2.04308	0.0178448
Q8BHL5	Elmo2	Engulfment and cell motility protein 2 OS=Mus musculus OX=10090 GN=Elmo2 PE=1 SV=1	1.71435	0.0179502
P60330	Espl1	Separin OS=Mus musculus OX=10090 GN=Espl1 PE=1 SV=1	-2.36901	0.0184635
P55850	Dsc3	Desmocollin-3 OS=Mus musculus OX=10090 GN=Dsc3 PE=1 SV=3	2.3509	0.0184749
E9PZ81	Hr	Lysine-specific demethylase OS=Mus musculus OX=10090 GN=Hr PE=3 SV=1	2.5331	0.0185338
Q91YL3	Uckl1	Uridine-cytidine kinase-like 1 OS=Mus musculus OX=10090 GN=Uckl1 PE=1 SV=1	-2.28344	0.0192677
Q8CIG3	Kdm1b	Lysine-specific histone demethylase 1B OS=Mus musculus OX=10090 GN=Kdm1b PE=1 SV=1	-3.56869	0.0200155
Q8BL66	Eea1	Early endosome antigen 1 OS=Mus musculus OX=10090 GN=Eea1 PE=1 SV=2	-2.25613	0.0200345
Q04859	Mak	Serine/threonine-protein kinase MAK OS=Mus musculus OX=10090 GN=Mak PE=1 SV=2	-2.80744	0.0205844
P11627	L1cam	Neural cell adhesion molecule L1 OS=Mus musculus OX=10090 GN=L1cam PE=1 SV=1	1.22892	0.0206739
E9Q7N9	Dnah11	Dynein_ axonemal_ heavy chain 11 OS=Mus musculus OX=10090 GN=Dnah11 PE=1 SV=2	1.27178	0.0207799
E9QPI5	Pds5a	PDS5 cohesin associated factor A OS=Mus musculus OX=10090 GN=Pds5a PE=1 SV=1	1.70439	0.0209877
P01865	Igh-1a	Ig gamma-2A chain C region_ membrane-bound form OS=Mus musculus OX=10090 GN=Igh-1a PE=1 SV=3	1.58113	0.0212106
E9QAN8	Pik3c2b	Phosphatidylinositol-4-phosphate 3-kinase catalytic subunit type 2 beta OS=Mus musculus OX=10090 GN=Pik3c2b PE=1 SV=1	-1.87047	0.0214637
Q3UFQ8	Carmil3	Capping protein_ Arp2/3 and myosin-I linker protein 3 OS=Mus musculus OX=10090 GN=Carmil3 PE=1 SV=2	-1.40532	0.0215965
A0A0A0MQN9	Ttc28	Tetratricopeptide repeat domain 28 OS=Mus musculus OX=10090 GN=Ttc28 PE=1 SV=1	1.67277	0.021611
E9Q616	Ahnak	AHNAK nucleoprotein (desmoyokin) OS=Mus musculus OX=10090 GN=Ahnak PE=1 SV=1	1.1803	0.0218626
A0A075B5U7	Ighv1-22	Immunoglobulin heavy variable 1-22 (Fragment) OS=Mus musculus OX=10090 GN=Ighv1-22 PE=1 SV=1	1.39076	0.0219054
D3Z7B5	Cip2a	Cell proliferation regulating inhibitor of protein phosphatase 2A OS=Mus musculus OX=10090 GN=Cip2a PE=1 SV=1	-1.326	0.0221173
Q8BPI1	Dnaaf2	Protein kintoun OS=Mus musculus OX=10090 GN=Dnaaf2 PE=1 SV=2	1.86635	0.022172
G3UYX5	Rgs22	Regulator of G-protein signaling 22 OS=Mus musculus OX=10090 GN=Rgs22 PE=1 SV=1	2.10721	0.0222793
O35286	Dhx15	ATP-dependent RNA helicase DHX15 OS=Mus musculus OX=10090 GN=Dhx15 PE=1 SV=2	2.1244	0.0228601
Q7TSJ6	Lats2	Serine/threonine-protein kinase LATS2 OS=Mus musculus OX=10090 GN=Lats2 PE=1 SV=1	-1.10098	0.0231997
Q6ZPK7	Zfyve28	Lateral signaling target protein 2 homolog OS=Mus musculus OX=10090 GN=Zfyve28 PE=1 SV=2	1.82432	0.0232779
Q80U49	Cep170b	Centrosomal protein of 170 kDa protein B OS=Mus musculus OX=10090 GN=Cep170b PE=1 SV=2	2.02936	0.0234664
A0A0R4J104	Dab2	Disabled 2_ mitogen-responsive phosphoprotein OS=Mus musculus OX=10090 GN=Dab2 PE=1 SV=1	2.06506	0.0238049
A2AP18	Plch2	1-phosphatidylinositol 4_5-bisphosphate phosphodiesterase eta-2 OS=Mus musculus OX=10090 GN=Plch2 PE=1 SV=2	1.33324	0.0238553
P32261	Serpinc1	Antithrombin-III OS=Mus musculus OX=10090 GN=Serpinc1 PE=1 SV=1	2.23092	0.0239869
Q64726	Azgp1	Zinc-alpha-2-glycoprotein OS=Mus musculus OX=10090 GN=Azgp1 PE=1 SV=2	2.22201	0.0243925
E9PZI6	Katna1	Katanin p60 ATPase-containing subunit A1 OS=Mus musculus OX=10090 GN=Katna1 PE=1 SV=1	1.98552	0.0245262
P01660	1	Ig kappa chain V-III region PC 3741/TEPC 111 OS=Mus musculus OX=10090 PE=1 SV=1	-1.90265	0.0250868
Q8C0T9	Adcy10	Adenylate cyclase type 10 OS=Mus musculus OX=10090 GN=Adcy10 PE=1 SV=2	1.25345	0.0253747
P70399	Tp53bp1	TP53-binding protein 1 OS=Mus musculus OX=10090 GN=Tp53bp1 PE=1 SV=3	-1.70377	0.0254379
P01029	C4b	Complement C4-B OS=Mus musculus OX=10090 GN=C4b PE=1 SV=3	2.29036	0.0262385
G3UZN3	Pitx3	Paired-like homeodomain transcription factor 3 (Fragment) OS=Mus musculus OX=10090 GN=Pitx3 PE=4 SV=8	-2.71396	0.026701
P06330	1	Ig heavy chain V region AC38 205.12 OS=Mus musculus OX=10090 PE=1 SV=1	-1.56701	0.0267823
P00688	Amy2a5	Pancreatic alpha-amylase 2a5 OS=Mus musculus OX=10090 GN=Amy2a5 PE=1 SV=2	-2.81876	0.0273996
A0A3B2WCA7	Vmn2r15	Vomeronasal 2_ receptor 15 OS=Mus musculus OX=10090 GN=Vmn2r15 PE=4 SV=1	-2.14154	0.0274158
Q45VK7	Dync2h1	Cytoplasmic dynein 2 heavy chain 1 OS=Mus musculus OX=10090 GN=Dync2h1 PE=1 SV=1	2.05016	0.0276013
Q9DB00	Gon4l	GON-4-like protein OS=Mus musculus OX=10090 GN=Gon4l PE=1 SV=3	1.41941	0.0278222
P26011	Itgb7	Integrin beta-7 OS=Mus musculus OX=10090 GN=Itgb7 PE=1 SV=2	-2.7377	0.0278408
P06728	Apoa4	Apolipoprotein A-IV OS=Mus musculus OX=10090 GN=Apoa4 PE=1 SV=3	1.59232	0.0281211
A2A826	Arhgef19	Rho guanine nucleotide exchange factor (GEF) 19 (Fragment) OS=Mus musculus OX=10090 GN=Arhgef19 PE=4 SV=9	-1.98633	0.0285545
P54130	Fgf9	Fibroblast growth factor 9 OS=Mus musculus OX=10090 GN=Fgf9 PE=2 SV=2	2.59164	0.0286416
P35290	Rab24	Ras-related protein Rab-24 OS=Mus musculus OX=10090 GN=Rab24 PE=1 SV=2	-2.53202	0.0291591
A0A075B5P4	Ighg1	Immunoglobulin heavy constant gamma 1 (G1m marker) (Fragment) OS=Mus musculus OX=10090 GN=Ighg1 PE=1 SV=1	2.54833	0.02924
A0A3B2WBM3	Elob	Elongin B OS=Mus musculus OX=10090 GN=Elob PE=1 SV=1	1.32966	0.0292765
Q9DBB9	Cpn2	Carboxypeptidase N subunit 2 OS=Mus musculus OX=10090 GN=Cpn2 PE=1 SV=2	1.22685	0.0295611
Q9DBP0	Slc34a2	Sodium-dependent phosphate transport protein 2B OS=Mus musculus OX=10090 GN=Slc34a2 PE=1 SV=1	2.54541	0.0300813
Q61043	Nin	Ninein OS=Mus musculus OX=10090 GN=Nin PE=1 SV=4	-1.45037	0.0301825
Q9JKF1	Iqgap1	Ras GTPase-activating-like protein IQGAP1 OS=Mus musculus OX=10090 GN=Iqgap1 PE=1 SV=2	2.17999	0.0303089
Q9D3S3	Snx29	Sorting nexin-29 OS=Mus musculus OX=10090 GN=Snx29 PE=1 SV=2	1.38405	0.0305844
Q61576	Fkbp10	Peptidyl-prolyl cis-trans isomerase FKBP10 OS=Mus musculus OX=10090 GN=Fkbp10 PE=1 SV=2	1.61369	0.0314309
A2AQH4	Bcorl1	BCL-6 corepressor-like protein 1 OS=Mus musculus OX=10090 GN=Bcorl1 PE=2 SV=1	-1.67679	0.0318588
Q61703	Itih2	Inter-alpha-trypsin inhibitor heavy chain H2 OS=Mus musculus OX=10090 GN=Itih2 PE=1 SV=1	1.43245	0.0322708
E9Q9K5	Trdn	Triadin OS=Mus musculus OX=10090 GN=Trdn PE=1 SV=1	1.81518	0.0322818
O35698	Rbmy1a1	RNA-binding motif protein_ Y chromosome_ family 1 member A1 OS=Mus musculus OX=10090 GN=Rbmy1a1 PE=1 SV=2	-1.73611	0.0334203
D3YYM4	Wdr72	WD repeat-containing protein 72 OS=Mus musculus OX=10090 GN=Wdr72 PE=1 SV=1	-1.35097	0.0334625
Q9QXD6	Fbp1	Fructose-1_6-bisphosphatase 1 OS=Mus musculus OX=10090 GN=Fbp1 PE=1 SV=3	-1.41341	0.0336405
A0A0U1RNW8	Sox6	SRY (sex determining region Y)-box 6 OS=Mus musculus OX=10090 GN=Sox6 PE=1 SV=1	-2.10153	0.0336786
E9QNX9	Igf1r	Tyrosine-protein kinase receptor OS=Mus musculus OX=10090 GN=Igf1r PE=1 SV=1	-2.53507	0.0338278
P07758	Serpina1a	Alpha-1-antitrypsin 1-1 OS=Mus musculus OX=10090 GN=Serpina1a PE=1 SV=4	1.82372	0.033913
O88508	Dnmt3a	DNA (cytosine-5)-methyltransferase 3A OS=Mus musculus OX=10090 GN=Dnmt3a PE=1 SV=2	1.80722	0.03429
Q6P560	Znf182	Zinc finger protein 182 OS=Mus musculus OX=10090 GN=Znf182 PE=2 SV=1	-2.33498	0.0345087
D3Z5G7	Ces1b	Carboxylic ester hydrolase OS=Mus musculus OX=10090 GN=Ces1b PE=1 SV=1	-2.54895	0.0346606
Q69Z37	Samd9l	Sterile alpha motif domain-containing protein 9-like OS=Mus musculus OX=10090 GN=Samd9l PE=1 SV=2	1.45353	0.0351829
B1AQZ2	Kif3a	Kinesin-like protein OS=Mus musculus OX=10090 GN=Kif3a PE=1 SV=1	-2.59098	0.0355573
A0A338P699	Kng2	Kininogen 2 (Fragment) OS=Mus musculus OX=10090 GN=Kng2 PE=1 SV=1	1.36562	0.0357847
P15208	Insr	Insulin receptor OS=Mus musculus OX=10090 GN=Insr PE=1 SV=2	-2.77379	0.035895
E9Q7P1	Col22a1	Collagen_ type XXII_ alpha 1 OS=Mus musculus OX=10090 GN=Col22a1 PE=1 SV=1	1.37406	0.0359782
P06683	C9	Complement component C9 OS=Mus musculus OX=10090 GN=C9 PE=1 SV=2	1.28288	0.0360377
O89020	Afm	Afamin OS=Mus musculus OX=10090 GN=Afm PE=1 SV=2	1.59906	0.03618
O88491	Nsd1	Histone-lysine N-methyltransferase_ H3 lysine-36 specific OS=Mus musculus OX=10090 GN=Nsd1 PE=1 SV=1	1.10567	0.0362351
Q6URW6	Myh14	Myosin-14 OS=Mus musculus OX=10090 GN=Myh14 PE=1 SV=1	1.34885	0.0362839
Q62209	Sycp1	Synaptonemal complex protein 1 OS=Mus musculus OX=10090 GN=Sycp1 PE=1 SV=2	-2.36196	0.0364198
D2J0Y4	D7Ertd443e	(E2-independent) E3 ubiquitin-conjugating enzyme FATS OS=Mus musculus OX=10090 GN=D7Ertd443e PE=1 SV=1	-2.02351	0.0365602
P97504	Bmx	Cytoplasmic tyrosine-protein kinase BMX OS=Mus musculus OX=10090 GN=Bmx PE=2 SV=1	-2.62488	0.0365999
E9Q9D6	R3hdm2	R3H domain containing 2 OS=Mus musculus OX=10090 GN=R3hdm2 PE=1 SV=1	1.88106	0.0367294
Q6NV83	U2surp	U2 snRNP-associated SURP motif-containing protein OS=Mus musculus OX=10090 GN=U2surp PE=1 SV=3	-1.67166	0.037483
A0A0B4J1I0	Igkv1-110	Immunoglobulin kappa variable 1-110 (Fragment) OS=Mus musculus OX=10090 GN=Igkv1-110 PE=4 SV=5	2.65619	0.0375484
Q8BI22	Cep128	Centrosomal protein of 128 kDa OS=Mus musculus OX=10090 GN=Cep128 PE=1 SV=2	-1.82009	0.0378481
A0A1W2P711	Mia2	MIA SH3 domain ER export factor 2 OS=Mus musculus OX=10090 GN=Mia2 PE=1 SV=2	-2.35395	0.0382933
D3Z4E6	Vezt	Vezatin OS=Mus musculus OX=10090 GN=Vezt PE=1 SV=1	-1.83037	0.0385091
A2RRY8	Spats1	Spermatogenesis-associated serine-rich protein 1 OS=Mus musculus OX=10090 GN=Spats1 PE=1 SV=1	-3.11528	0.0392898
Q3ULB0	Rbm6	RNA binding motif protein 6 OS=Mus musculus OX=10090 GN=Rbm6 PE=1 SV=1	1.3699	0.0398249
H7BX95	Srsf1	Serine/arginine-rich splicing factor 1 OS=Mus musculus OX=10090 GN=Srsf1 PE=1 SV=1	1.86825	0.0399956
P19426	Nelfe	Negative elongation factor E OS=Mus musculus OX=10090 GN=Nelfe PE=1 SV=2	1.66667	0.0404775
A0A2R8W6F3	Tex33	Testis expressed 33 (Fragment) OS=Mus musculus OX=10090 GN=Tex33 PE=1 SV=1	2.58723	0.0405479
A0A0X1KG67	Emc10	ER membrane protein complex subunit 10 OS=Mus musculus OX=10090 GN=Emc10 PE=1 SV=1	1.76575	0.0421182
P58283	Rnf216	E3 ubiquitin-protein ligase RNF216 OS=Mus musculus OX=10090 GN=Rnf216 PE=1 SV=3	-1.98105	0.0421711
Q69Z66	Mysm1	Deubiquitinase MYSM1 OS=Mus musculus OX=10090 GN=Mysm1 PE=1 SV=2	1.14786	0.0426322
O54824	Il16	Pro-interleukin-16 OS=Mus musculus OX=10090 GN=Il16 PE=1 SV=3	-3.30489	0.0429657
F8WGT1	Ahcyl2	S-adenosylhomocysteine hydrolase-like 2 OS=Mus musculus OX=10090 GN=Ahcyl2 PE=1 SV=1	-1.86206	0.0430336
Q8K410	Adam32	Disintegrin and metalloproteinase domain-containing protein 32 OS=Mus musculus OX=10090 GN=Adam32 PE=1 SV=3	-1.90852	0.0431085
D3Z6F5	Atp5a1	ATP synthase subunit alpha OS=Mus musculus OX=10090 GN=Atp5a1 PE=1 SV=1	-2.90014	0.0431978
Q8BH61	F13a1	Coagulation factor XIII A chain OS=Mus musculus OX=10090 GN=F13a1 PE=1 SV=3	-2.16314	0.0432334
Q05020	Apoc2	Apolipoprotein C-II OS=Mus musculus OX=10090 GN=Apoc2 PE=2 SV=1	1.63332	0.0435023
F6SQH7	Poldip2	Polymerase (DNA-directed)_ delta interacting protein 2 (Fragment) OS=Mus musculus OX=10090 GN=Poldip2 PE=1 SV=1	-2.88316	0.043556
Q9ESS0	Dusp10	Dual specificity protein phosphatase 10 OS=Mus musculus OX=10090 GN=Dusp10 PE=2 SV=2	-2.53454	0.0437646
Q14AT2	Tex11	Testis-expressed protein 11 OS=Mus musculus OX=10090 GN=Tex11 PE=1 SV=1	2.56835	0.043988
P51667	Myl2	Myosin regulatory light chain 2_ ventricular/cardiac muscle isoform OS=Mus musculus OX=10090 GN=Myl2 PE=1 SV=3	2.21614	0.0443581
D3Z6T6	Pi16	Peptidase inhibitor 16 OS=Mus musculus OX=10090 GN=Pi16 PE=1 SV=1	-1.67864	0.0445333
A2A447	Rhox2b	Reproductive homeobox 2B OS=Mus musculus OX=10090 GN=Rhox2b PE=4 SV=1	2.67965	0.0445827
A2AFI3	Rbmx	RNA binding motif protein_ X chromosome OS=Mus musculus OX=10090 GN=Rbmx PE=1 SV=1	-2.00576	0.0451821
Q8K4P0	Wdr33	pre-mRNA 3' end processing protein WDR33 OS=Mus musculus OX=10090 GN=Wdr33 PE=1 SV=1	1.8595	0.0456716
E9Q422	A530032D15Rik	RIKEN cDNA A530032D15Rik gene OS=Mus musculus OX=10090 GN=A530032D15Rik PE=4 SV=1	-2.34704	0.0457108
D3Z2Z1	Clip1	CAP-GLY domain containing linker protein 1 OS=Mus musculus OX=10090 GN=Clip1 PE=1 SV=1	-1.70056	0.0467511
Q8K4L3	Svil	Supervillin OS=Mus musculus OX=10090 GN=Svil PE=1 SV=1	-1.75024	0.0468223
Q9D020	Nt5c3a	Cytosolic 5'-nucleotidase 3A OS=Mus musculus OX=10090 GN=Nt5c3a PE=1 SV=4	-2.12056	0.0471213
P84086	Cplx2	Complexin-2 OS=Mus musculus OX=10090 GN=Cplx2 PE=1 SV=1	2.32318	0.0476705
F6XZJ7	Samd15	Sterile alpha motif domain-containing protein 15 OS=Mus musculus OX=10090 GN=Samd15 PE=4 SV=2	-2.08661	0.0477695
Q4LDF6	Cfhr2	Complement factor H-related 2 OS=Mus musculus OX=10090 GN=Cfhr2 PE=1 SV=1	-1.36244	0.0481979
A2AG58	Bclaf3	BCLAF1 and THRAP3 family member 3 OS=Mus musculus OX=10090 GN=Bclaf3 PE=1 SV=1	1.88849	0.0485108
Q80YS5	Lrrc27	Leucine-rich repeat-containing protein 27 OS=Mus musculus OX=10090 GN=Lrrc27 PE=2 SV=1	-3.03541	0.0485838
Q8VHG0	Fmo4	Dimethylaniline monooxygenase [N-oxide-forming] 4 OS=Mus musculus OX=10090 GN=Fmo4 PE=1 SV=3	-2.03357	0.0487031
Q8R4U0	Stab2	Stabilin-2 OS=Mus musculus OX=10090 GN=Stab2 PE=1 SV=1	-2.52284	0.0488382
Q61136	Prpf4b	Serine/threonine-protein kinase PRP4 homolog OS=Mus musculus OX=10090 GN=Prpf4b PE=1 SV=3	2.3894	0.0489786
Q8CHG5	Arel1	Apoptosis-resistant E3 ubiquitin protein ligase 1 OS=Mus musculus OX=10090 GN=Arel1 PE=1 SV=2	-2.44592	0.0495417
Q811L6	Mast4	Microtubule-associated serine/threonine-protein kinase 4 OS=Mus musculus OX=10090 GN=Mast4 PE=1 SV=3	1.00528	0.0499053
P21271	Myo5b	Unconventional myosin-Vb OS=Mus musculus OX=10090 GN=Myo5b PE=1 SV=2	1.4815	0.0499587

## Sheet: Table S2
Number	Pathway	logFDR	Members
1	Complement and coagulation cascades	-5.12937	Serpinc1,C3,C4b,C9,Cfh,Clu,F13b,F2,Cfb,Kng1,Serpinf2,Serpina1a,Serpina1d,F13a1,Fgg,Kng2,Cfhr2
2	Platelet degranulation	-2.43588	Clu,Fn1,Serpinf2,Vegfc,Pf4,F13a1,Hrg,Fgg,A1bg,Kng2
3	Regulation of developmental growth	-4.13298	Agt,Apoe,Azgp1,C3,Cdh1,Csf1,Fgf9,Fn1,Igf1r,Insr,Jarid2,L1cam,Myh6,Myo5b,Ttc3,Lats2,Dbn1,Dusp10,Sav1,Pi16,Adcy10,Unc13a,Cdkl5
4	Cell junction organisation	-1.21805	Apoe,C3,Cdh1,Fn1,Igf1r,Insr,L1cam,Myo5b,Ptk2b,Sorbs1,Pclo,Hip1r,Dbn1,Inava,Ppfibp1,Pard3,Ppfia1,Syngap1,Unc13a
5	Regulation of receptor-mediated endocytosis	-3.84562	Apoc2,Apoc3,B2m,C3,Clu,Dab2,Insr,Kif3a,Hip1r,Pard3,Rnf216,Hip1,Iqsec1
6	Chylomicron assembly	-3.36889	Apoa4,Apoc2,Apoc3,Apoe,Apob
7	Regulation of Complement cascade	-3.18098	C3,C4b,C9,Clu,F2,Cpn2,Cfhr4,Cfh,Cfb,Cd5l,Hpx
8	Post-translational protein phosphorylation	-3.18098	Apoe,Serpinc1,C3,C4b,Cp,Csf1,Fn1,Itih2,Fgg,Apob,Kng2
9	Insulin receptor activity	-3.03584	Apoe,Serpinc1,C3,C4b,Cp,Csf1,Fn1,Itih2,Fgg,Apob,Kng2
10	Supramolecular fibre organisation	-3.15524	Add1,B2m,Fkbp10,Map4,Myh6,Myl2,Myo5b,Nin,Serpinf2,Lcp1,Ptk2b,Sorbs1,Slk,Katna1,Hip1r,Iqgap1,Dbn1,Clip1,Tacc2,Trdn,Akap9,Elmo2,Hip1,Svil,Gsn
11	Regulation of actin cytoskeleton	-3.03584	C9,F2,Fgf9,Fn1,Itgb7,Kng1,Msn,Myl2,Apc2,Iqgap1,Myh14,Cyfip2,Raf1,Gsn,Kng2
12	Binding and uptake of ligands by scavenger receptors	-2.43588	Ambp,Apoe,Hp,Hpx,Stab2,Apob
13	Acute inflammatory response	-2.33626	F2,Fn1,Hp,Ighg1,Serpinf2,Saa4,Serpina1a,Ighg2a
14	Motor proteins	-2.05964	Dnah11,Kif3a,Myh8,Myh6,Myl3,Myl2,Myo10,Myo5b,Myh14,Dync2h1,Kif15,Myo15b
15	Cardiac/straited muscle tissue development	-1.79717	Agt,Fgf9,Jarid2,Myh6,Myl3,Myl2,Ryr2,Sox6,Ube4b,Sav1,Akap13,Lrrc27
16	Regulation of peptidase activity	-1.89066	Ambp,Serpinc1,Serpina6,Cdh1,Itih2,Kng1,Mug1,Serpinf2,Serpina1a,Serpina1d,Serpina3g,Hip1r,Pi16,Cyfip2,Hrg,Hip1,Gsn,Kng2
17	Regulation of muscle contraction	-0.366612	Myl3,Ryr2,Dbn1,Arhgap42,Akap9,Ank2,Adcy10
18	In utero embryonic development	-1.54208	Add1,Brca2,Cdh1,Dab2,Dsc3,Fkbp10,Kif3a,Myh6,Slc34a2,Sox6,Lats2,Dbn1,Dnaaf2,Srsf1,Bptf,Palb2,Setd2,Apob,Thoc2,Kmt2d
19	Response to metal ion	-1.50652	Add1,B2m,Cdh1,Cp,Fbp1,Fn1,Ryr2,Serpina1a,Serpina1d,Iqgap1,Syt7,Fgg,Adgrv1,Gsn
20	Positive regulation of cell-matrix adhesion	-0.736921	Csf1,Ptk2b,Iqgap1,Poldip2,Hrg

## Sheet: Table S3
Heart						Aorta						Lung						Kidney
Accession	Gene	Description	Log2(FC)	P.value.adj		Accession	Gene	Description	Log2(FC)	P.value.adj		Accession	Gene	Description	Log2(FC)	P.value.adj		Accession	Gene	Description	Log2(FC)	P.value.adj
Q91XD8	Slc25a38	Mitochondrial glycine transporter OS	1.84534	3.68029e-07		A0A571BED3	Cfap74	Cilia and flagella associated protein 74 OS	-0.605672	0.000338816		P53994	Rab2a	Ras-related protein Rab-2A OS	-6.2817	4.18414e-08		P97861	Krt86	Keratin_ type II cuticular Hb6 OS	-2.67221	8.3969e-08
P10922	H1-0	Histone H1.0 OS	2.24446	2.34847e-06		Q6P9P0	Slf2	SMC5-SMC6 complex localization factor protein 2 OS	-0.84085	0.000338816		D3Z5L4	5430403G16Rik	RIKEN cDNA 5430403G16 gene OS	-2.84746	1.14935e-05		Q6P5F9	Xpo1	Exportin-1 OS	-2.06279	8.3969e-08
Q9JJH7	Trpm5	Transient receptor potential cation channel subfamily M member 5 OS	1.21226	2.34847e-06		Q8C8R3	Ank2	Ankyrin-2 OS	-0.873275	0.000338816		P48193	Epb41	Protein 4.1 OS	-2.0607	1.14935e-05		P62897	Cycs	Cytochrome c_ somatic OS	1.13106	8.3969e-08
A3KGI3	Knl1	Kinetochore scaffold 1 OS	1.10151	2.34847e-06		D3YVU1	Usp16	ubiquitinyl hydrolase 1 OS	1.78385	0.000338816		Q9D3R6	Katnal2	Katanin p60 ATPase-containing subunit A-like 2 OS	-2.84177	1.4852e-05		P48774	Gstm5	Glutathione S-transferase Mu 5 OS	-1.40994	4.39566e-07
P26883	Fkbp1a	Peptidyl-prolyl cis-trans isomerase FKBP1A OS	-1.75955	2.34847e-06		E9Q8N5	Clasp2	CLIP associating protein 2 OS	-0.855158	0.000342123		Q8CHW4	Eif2b5	Translation initiation factor eIF-2B subunit epsilon OS	-2.39037	3.25374e-05		Q8CIR4	Trpm6	Transient receptor potential cation channel subfamily M member 6 OS	-1.51644	1.26512e-06
Q9CRB9	Chchd3	MICOS complex subunit Mic19 OS	1.16072	5.04346e-06		Q00623	Apoa1	Apolipoprotein A-I OS	-0.648404	0.000342123		A0A494BA97	Ostf1	Osteoclast stimulating factor 1 OS	-3.47962	3.65192e-05		D6RIN4	Dynll2	Dynein light chain OS	-2.62822	1.3332e-06
O70570	Pigr	Polymeric immunoglobulin receptor OS	-1.67523	7.01446e-06		Q3USJ8	Fchsd2	F-BAR and double SH3 domains protein 2 OS	1.74079	0.000342123		E9Q309	Cep350	Centrosome-associated protein 350 OS	-1.21527	3.65192e-05		Q64433	Hspe1	10 kDa heat shock protein_ mitochondrial OS	0.613303	1.58185e-06
Q60605	Myl6	Myosin light polypeptide 6 OS	-1.99378	8.3688e-06		A8DUK4	Hbb-bs	Beta-globin OS	-0.7348	0.000380992		Q8BLK9	Rps6kc1	Ribosomal protein S6 kinase delta-1 OS	-1.3791	4.44722e-05		Q9WTP6	Ak2	Adenylate kinase 2_ mitochondrial OS	0.66903	1.58185e-06
Q9WTM5	Ruvbl2	RuvB-like 2 OS	-1.8732	1.21458e-05		F6Z9A1	Senp6	SUMO/sentrin specific peptidase 6 OS	-1.32329	0.000627831		Q9JLV5	Cul3	Cullin-3 OS	-4.61681	8.54477e-05		Q8K0L3	Acsm2	Acyl-coenzyme A synthetase ACSM2_ mitochondrial OS	1.14886	2.25145e-06
A0A0G2JDL9	Rap1a	RAS-related protein 1a OS	-1.92022	1.21458e-05		A2A891	Camta1	Calmodulin-binding transcription activator 1 OS	-0.972545	0.000769301		P24472	Gsta4	Glutathione S-transferase A4 OS	-1.27955	0.000116232		P48962	Slc25a4	ADP/ATP translocase 1 OS	-0.788645	2.8596e-06
F2Z461	Herc6	E3 ISG15--protein ligase Herc6 OS	-1.8169	1.31421e-05		P97785	Gfra1	GDNF family receptor alpha-1 OS	-1.35756	0.000769301		O35841	Api5	Apoptosis inhibitor 5 OS	-3.78694	0.000116883		Q8BMF3	Me3	NADP-dependent malic enzyme_ mitochondrial OS	-2.47277	3.382e-06
E9Q557	Dsp	Desmoplakin OS	-1.72982	1.66997e-05		Q3UGX2	Sptb	Spectrin beta chain OS	-1.20797	0.000769301		O54724	Cavin1	Caveolae-associated protein 1 OS	-0.991048	0.000116883		P00920	Ca2	Carbonic anhydrase 2 OS	1.65698	3.40881e-06
P46662	Nf2	Merlin OS	-1.55875	1.86082e-05		Q8CJF7	Ahctf1	Protein ELYS OS	-1.14072	0.000769301		Q3V0F0	Rimbp3	RIMS-binding protein 3 OS	-3.14425	0.000116883		O88338	Cdh16	Cadherin-16 OS	1.07586	3.8119e-06
Q05BQ1	Igsf9	Protein turtle homolog A OS	1.13285	3.15463e-05		P28665	Mug1	Murinoglobulin-1 OS	-0.98938	0.000785411		Q60605	Myl6	Myosin light polypeptide 6 OS	-1.0378	0.000116883		E9Q8Q8	Spaca6	Sperm acrosome membrane-associated protein 6 OS	-2.61871	4.26937e-06
Q6GQX2	Nckap5l	Nck-associated protein 5-like OS	1.19626	3.15463e-05		Q5SWU9	Acaca	Acetyl-CoA carboxylase 1 OS	-0.640649	0.00117733		Q64010	Crk	Adapter molecule crk OS	-3.24269	0.000116883		Q9D3S3	Snx29	Sorting nexin-29 OS	-2.83315	4.26937e-06
G5E884	Pak1	non-specific serine/threonine protein kinase OS	-1.70408	3.15463e-05		Q8BWT1	Acaa2	3-ketoacyl-CoA thiolase_ mitochondrial OS	-0.695004	0.00121273		Q9CQ92	Fis1	Mitochondrial fission 1 protein OS	-3.37871	0.000116883		A0A571BEL3	Zfp469	Zinc finger protein 469 OS	-1.8585	4.94513e-06
P33434	Mmp2	72 kDa type IV collagenase OS	-2.15126	3.15463e-05		P02088	Hbb-b1	Hemoglobin subunit beta-1 OS	-0.623671	0.00155403		P09631	Hoxa9	Homeobox protein Hox-A9 OS	-3.12707	0.000118642		P62751	Rpl23a	Large ribosomal subunit protein uL23 OS	-1.52894	4.94513e-06
Q8CJ40	Crocc	Rootletin OS	-0.866085	3.15463e-05		Q99MQ4	Aspn	Asporin OS	0.605428	0.00155403		P53395	Dbt	Lipoamide acyltransferase component of branched-chain alpha-keto acid dehydrogenase complex_ mitochondrial OS	-3.23787	0.000118642		Q8C092	Taf5	Transcription initiation factor TFIID subunit 5 OS	-2.41138	5.1053e-06
Q6P6M7	Sepsecs	O-phosphoseryl-tRNA(Sec) selenium transferase OS	-1.53424	3.63962e-05		Q8VCT4	Ces1d	Carboxylesterase 1D OS	-0.669795	0.00173493		P70343	Casp4	Caspase-4 OS	-2.24621	0.000118642		Q9D4E6	Pabpc6	Polyadenylate-binding protein OS	-1.02514	5.949e-06
B2RRF6	Znf518a	Zinc finger protein 518A OS	-1.58806	3.63962e-05		P23953	Ces1c	Carboxylesterase 1C OS	-0.666312	0.00185949		Q06770	Serpina6	Corticosteroid-binding globulin OS	-2.32094	0.000118642		O89017	Lgmn	Legumain OS	-1.23846	6.31748e-06
Q6ZQJ5	Dna2	DNA replication ATP-dependent helicase/nuclease DNA2 OS	-1.30764	3.63962e-05		Q80Y81	Elac2	Zinc phosphodiesterase ELAC protein 2 OS	-0.671522	0.0020766		Q3UF75	Parva	Parvin_ alpha OS	-3.35224	0.000132459		A0A6I8MWX8	Dnajc7	DnaJ heat shock protein family (Hsp40) member C7 OS	-2.08139	8.53458e-06
Q9D9Z1	Knstrn	Small kinetochore-associated protein OS	-1.77366	3.65084e-05		G3UY09	Zfp141	Zinc finger protein 141 OS	-0.691209	0.00265064		Q6PCN7	Hltf	Helicase-like transcription factor OS	-3.0909	0.000155809		B1AQJ2	Usp36	Ubiquitin carboxyl-terminal hydrolase 36 OS	-1.94114	8.53458e-06
P97443	Smyd1	Histone-lysine N-methyltransferase Smyd1 OS	-1.66037	3.89431e-05		Q9ET54	Palld	Palladin OS	2.02981	0.00265064		E9Q1D5	Tgfb1i1	Transforming growth factor beta-1-induced transcript 1 protein OS	-2.56841	0.000173685		Q3UHR0	Bahcc1	BAH and coiled-coil domain-containing protein 1 OS	-0.716698	8.53458e-06
Q8K298	Anln	Anillin OS	-1.83195	3.98536e-05		Q80V31	Cep104	Centrosomal protein of 104 kDa OS	-0.652444	0.00302336		H7BWX1	Pfdn5	Prefoldin 5 OS	-2.62854	0.0002087		Q60592	Mast2	Microtubule-associated serine/threonine-protein kinase 2 OS	-1.31178	8.53458e-06
Q9JKY5	Hip1r	Huntingtin-interacting protein 1-related protein OS	1.25086	4.10389e-05		P13634	Ca1	Carbonic anhydrase 1 OS	-0.805011	0.00309708		Q8CCP0	Nemf	Ribosome quality control complex subunit NEMF OS	-2.57227	0.0002087		Q8K3G9	Appl2	DCC-interacting protein 13-beta OS	-1.38254	8.53458e-06
G5E881	Tamm41	Phosphatidate cytidylyltransferase_ mitochondrial OS	-1.83199	4.13426e-05		E9Q0G0	4932415D10Rik	RIKEN cDNA 4932415D10 gene OS	1.06077	0.00309708		Q8CIE6	Copa	Coatomer subunit alpha OS	-3.0473	0.000214848		Q99JI6	Rap1b	Ras-related protein Rap-1b OS	-2.59903	8.53458e-06
E9Q8T7	Dnah1	Dynein axonemal heavy chain 1 OS	-1.36601	4.56386e-05		Q9QXS1	Plec	Plectin OS	-1.02797	0.00309978		A0A2I3BQP6	Camk2g	calcium/calmodulin-dependent protein kinase OS	-2.55572	0.000251629		A2AAE1	Bltp1	Bridge-like lipid transfer protein family member 1 OS	0.96623	8.53458e-06
F6ZHD8	Gbe1	1_4-alpha-glucan branching enzyme OS	-1.49575	4.82107e-05		F8WGF2	Nos1	Nitric oxide synthase_ brain OS	-2.18686	0.00312807		P05201	Got1	Aspartate aminotransferase_ cytoplasmic OS	-3.70948	0.000269244		Q60864	Stip1	Stress-induced-phosphoprotein 1 OS	1.35334	8.53458e-06
E9Q1F5	Myo5c	Myosin VC OS	1.41973	5.93165e-05		Q6A065	Cep170	Centrosomal protein of 170 kDa OS	-0.634033	0.00312807		Q1WG82	Zglp1	GATA-type zinc finger protein 1 OS	-2.25565	0.000269244		Q6P9K9	Nrxn3	Neurexin-3 OS	-3.59767	8.87001e-06
A0A494BBD3	Scyl1	SCY1-like 1 (S. cerevisiae) (Fragment) OS	-1.4519	6.01375e-05		Q9CUU3	Sycp2	Synaptonemal complex protein 2 OS	-0.605432	0.00312807		P61027	Rab10	Ras-related protein Rab-10 OS	-2.13188	0.000323749		Q6ZPY7	Kdm3b	Lysine-specific demethylase 3B OS	-1.47003	8.87001e-06
B1ASU9	Tlk2	Tousled-like kinase 2 (Arabidopsis) OS	2.16654	6.92209e-05		B1AVY7	Kif16b	Kinesin-like protein KIF16B OS	0.637437	0.00312807		A0A338P7K4	Rps10	Ribosomal protein S10 OS	-3.4602	0.000335881		Q9JHW2	Nit2	Omega-amidase NIT2 OS	0.634054	9.52829e-06
O08797	Serpinb9	SPI6 OS	1.21446	7.21961e-05		Q02053	Uba1	Ubiquitin-like modifier-activating enzyme 1 OS	-1.44944	0.00316546		Q9D3U4	Rbm31y	MCG53108 OS	-3.70716	0.000480861		O55017	Cacna1b	Voltage-dependent N-type calcium channel subunit alpha-1B OS	-1.22677	1.16176e-05
E9Q286	Ice1	Little elongation complex subunit 1 OS	1.272	7.21961e-05		A0A1D5RLM8	Gm11639	Predicted gene 11639 OS	-0.700475	0.00370412		Q9WVL3	Slc12a7	Solute carrier family 12 member 7 OS	-2.04309	0.000552791		Q9CQ92	Fis1	Mitochondrial fission 1 protein OS	-3.01096	1.2035e-05
A2AHQ7	Phka2	Phosphorylase b kinase regulatory subunit OS	-1.80226	7.21961e-05		Q8CFI0	Nedd4l	E3 ubiquitin-protein ligase NEDD4-like OS	0.67578	0.003834		A0A0G2JDS4	Gatad1	GATA zinc finger domain containing 1 OS	-2.64041	0.000730238		Q9WU42	Ncor2	Nuclear receptor corepressor 2 OS	1.10162	1.2035e-05
Q8VHN7	Adgrv1	Adhesion G-protein coupled receptor V1 OS	1.32469	9.20164e-05		Q8BFR1	Zc3hav1l	Zinc finger CCCH-type antiviral protein 1-like OS	-1.40336	0.00386871		P15532	Nme1	Nucleoside diphosphate kinase A OS	-1.05477	0.000787206		P12787	Cox5a	Cytochrome c oxidase subunit 5A_ mitochondrial OS	1.87598	1.24188e-05
P04247	Mb	Myoglobin OS	0.625836	9.20164e-05		A2A4P0	Dhx8	ATP-dependent RNA helicase DHX8 OS	-2.36981	0.0040657		Q8K448	Abca5	Cholesterol transporter ABCA5 OS	-3.49383	0.000858666		Q8CIS0	Card11	Caspase recruitment domain-containing protein 11 OS	-1.10516	1.41459e-05
Q8BTM8	Flna	Filamin-A OS	0.827824	9.20164e-05		Q62311	Taf6	Transcription initiation factor TFIID subunit 6 OS	-0.765486	0.00457399		Q9QYR9	Acot2	Acyl-coenzyme A thioesterase 2_ mitochondrial OS	-3.21783	0.000874954		Q9WUZ9	Entpd5	Ectonucleoside triphosphate diphosphohydrolase 5 OS	-3.04764	1.41459e-05
A0A1B0GT88	Begain	Brain-enriched guanylate kinase-associated OS	-1.46144	9.20164e-05		P00920	Ca2	Carbonic anhydrase 2 OS	-1.31533	0.00459755		A0A571BF02	Sptbn5	Spectrin beta_ non-erythrocytic 5 OS	-0.746401	0.000957966		A2AWP6	Arhgef10l	Rho guanine nucleotide exchange factor (GEF) 10-like OS	1.17936	1.41459e-05
P15392	Cyp2a4	Cytochrome P450 2A4 OS	-1.69595	0.000116993		A0A140T8T2	Slit2	Slit guidance ligand 2 OS	-0.861007	0.0051529		Q9JI81	Cts8	Cathepsin 8 OS	-3.16436	0.00111454		E9QQ25	Speg	SPEG complex locus OS	0.91195	1.41459e-05
E9Q1L5	Senp7	SUMO1/sentrin specific peptidase 7 OS	0.890377	0.000123261		E9Q7G0	Numa1	Nuclear mitotic apparatus protein 1 OS	-0.780179	0.00534927		P51885	Lum	Lumican OS	-0.717375	0.00199094		Q0VGM9	Rtel1	Regulator of telomere elongation helicase 1 OS	-1.85607	1.50567e-05
D3Z7D3	Dip2a	Disco interacting protein 2 homolog A OS	-1.45295	0.000151461		Q5I2A0	Serpina3g	Serine protease inhibitor A3G OS	-1.23208	0.00534927		Q9D1H9	Mfap4	Microfibril-associated glycoprotein 4 OS	-1.98242	0.00207777		P11930	Nudt19	Acyl-coenzyme A diphosphatase NUDT19 OS	1.42407	1.73928e-05
A0A0A6YWM5	Rab3gap2	RAB3 GTPase activating protein subunit 2 OS	-1.81801	0.000159782		E9Q1K0	Snx25	Sorting nexin 25 OS	-3.20024	0.00537637		Q60749	Khdrbs1	KH domain-containing_ RNA-binding_ signal transduction-associated protein 1 OS	-1.99742	0.00238093		Q64521	Gpd2	Glycerol-3-phosphate dehydrogenase_ mitochondrial OS	0.859845	1.7545e-05
F8WHP8	Atp5j2	ATP synthase subunit f_ mitochondrial OS	1.3824	0.000174478		Q9QXD1	Acox2	Peroxisomal acyl-coenzyme A oxidase 2 OS	-0.700342	0.00567432		F8VPK0	Skic3	Superkiller complex protein 3 OS	0.958634	0.00250039		E9Q007	Hsd3b9	Hydroxy-delta-5-steroid dehydrogenase_ 3 beta- and steroid delta-isomerase 9 OS	-1.00545	1.87706e-05
Q8VD63	Tspyl4	Testis-specific Y-encoded-like protein 4 OS	-1.83744	0.000181088		Q9CZU6	Cs	Citrate synthase_ mitochondrial OS	-0.832892	0.00590233		B2RUP2	Unc13d	Protein unc-13 homolog D OS	-1.06512	0.00269065		Q6P4U0	Thsd7b	Thrombospondin type-1 domain-containing protein 7B OS	-1.54434	2.07523e-05
F6SFF5	Coq9	Ubiquinone biosynthesis protein (Fragment) OS	0.644354	0.000189868		A2AAJ9	Obscn	Obscurin OS	-0.668152	0.00603168		P42208	Septin2	Septin-2 OS	-0.631771	0.00269065		Q7TPD1	Fbxo11	F-box only protein 11 OS	1.15292	2.33351e-05
Q9Z2Y8	Plpbp	Pyridoxal phosphate homeostasis protein OS	-1.65904	0.000196759		Q61043	Nin	Ninein OS	-0.614955	0.00734043		Q7TNG5	Eml2	Echinoderm microtubule-associated protein-like 2 OS	-0.896183	0.00269065		Q640L5	Ccdc18	Coiled-coil domain-containing protein 18 OS	1.70195	2.80159e-05
Q8K301	Ddx52	Probable ATP-dependent RNA helicase DDX52 OS	-1.40111	0.000199976		P16045	Lgals1	Galectin-1 OS	0.651637	0.00734043		P62082	Rps7	Small ribosomal subunit protein eS7 OS	-0.825283	0.0027678		E9Q557	Dsp	Desmoplakin OS	1.42192	2.87081e-05
O88844	Idh1	Isocitrate dehydrogenase [NADP] cytoplasmic OS	1.04198	0.0002401		A0A140LJD2	Tanc2	Tetratricopeptide repeat_ ankyrin repeat and coiled-coil containing 2 (Fragment) OS	-1.67689	0.00847184		Q45VK7	Dync2h1	Cytoplasmic dynein 2 heavy chain 1 OS	-7.68294	0.00379704		Q3UWA6	Gucy2c	Guanylyl cyclase C OS	-2.7751	3.85722e-05
O88396	Grpel2	GrpE protein homolog 2_ mitochondrial OS	-1.52424	0.0002401		D3Z7B8	Col13a1	Collagen_ type XIII_ alpha 1 OS	-2.01572	0.00868889		P14148	Rpl7	Large ribosomal subunit protein uL30 OS	0.923753	0.00402029		Q8R080	Gtse1	G2 and S phase-expressed protein 1 OS	-1.20355	3.92385e-05
A0A140LIZ5	Psmc4	Proteasome (prosome_ macropain) 26S subunit_ ATPase_ 4 OS	-1.46785	0.0002401		E9Q9I2	Dlg5	Discs large MAGUK scaffold protein 5 OS	-1.94994	0.0100203		Q33DR2	Pdss1	All trans-polyprenyl-diphosphate synthase PDSS1 OS	-2.88375	0.00442151		E9Q9R9	Dlg5	Disks large homolog 5 OS	-0.764999	3.95994e-05
Q5SWU9	Acaca	Acetyl-CoA carboxylase 1 OS	-1.24043	0.0002401		A0JNT9	Bicdl1	BICD family-like cargo adapter 1 OS	0.974132	0.0100941		P16015	Ca3	Carbonic anhydrase 3 OS	-2.7505	0.00450655		A2AGH6	Med12	Mediator of RNA polymerase II transcription subunit 12 OS	-2.30562	4.00853e-05
P19426	Nelfe	Negative elongation factor E OS	-1.40181	0.000243181		E9PZP8	Herc1	HECT and RLD domain containing E3 ubiquitin protein ligase family member 1 OS	-0.853668	0.0101033		Q8C0V1	Terb1	Telomere repeats-binding bouquet formation protein 1 OS	-0.687707	0.00465204		P47955	Rplp1	Large ribosomal subunit protein P1 OS	0.863515	4.00853e-05
Q7TS64	Grk2	G protein-coupled receptor kinase OS	1.3464	0.000251459		B7ZNF6	Ctnnd2	Catenin (cadherin associated protein)_ delta 2 OS	-1.31234	0.011123		Q6PD29	Znf513	Zinc finger protein 513 OS	-2.45587	0.0056815		Q8BNJ2	Adamts4	A disintegrin and metalloproteinase with thrombospondin motifs 4 OS	1.68952	4.01089e-05
Q9DB20	Atp5po	ATP synthase subunit O_ mitochondrial OS	-1.52253	0.000251459		A2A690	Tanc2	Protein TANC2 OS	-0.614653	0.0116805		P97929	Brca2	Breast cancer type 2 susceptibility protein homolog OS	-1.69038	0.00666547		Q69ZR9	Tasor	Protein TASOR OS	-0.956277	4.04177e-05
B7ZWM6	Sorbs2	Sorbin and SH3 domain containing 2 OS	-0.916227	0.000251459		P08207	S100a10	Protein S100-A10 OS	-0.623861	0.0117075		Q62036	Cep131	Centrosomal protein of 131 kDa OS	1.15529	0.0075026		Q9Z1N2	Orc1	Origin recognition complex subunit 1 OS	-2.08576	4.04177e-05
D3Z3C6	Zfand4	AN1-type zinc finger protein 4 OS	-1.51797	0.000283084		Q8C9B9	Dido1	Death-inducer obliterator 1 OS	-0.637211	0.0118297		A0A1Y7VJD8	Nlrp4f	NLR family_ pyrin domain containing 4F OS	-2.09488	0.00900081		Q61493	Rev3l	DNA polymerase zeta catalytic subunit OS	1.28471	4.04177e-05
Q9JLM9	Grb14	Growth factor receptor-bound protein 14 OS	-1.2201	0.000284314		Q61818	Rai1	Retinoic acid-induced protein 1 OS	2.45788	0.0128566		E9QMY5	Shroom3	Shroom family member 3 OS	-0.585039	0.0096317		A0A087WSA6	Gm7358	Predicted gene 7358 OS	2.87678	5.01756e-05
A0A286YDV3	Gm7929	Predicted gene 7929 (Fragment) OS	-1.60824	0.000286142		A0A087WQE8	Kif1a	Kinesin family member 1A OS	-2.41741	0.0138654		F8WHR6	Ddx46	ATP-dependent RNA helicase OS	-1.67726	0.0109346		A0A1D5RMJ8	Cnot1	CCR4-NOT transcription complex_ subunit 1 OS	-1.57081	5.02897e-05
J3QN31	Adssl1	Adenylosuccinate synthetase isozyme 1 OS	-1.24722	0.000286295		A0A087WPM3	Ilkap	Integrin-linked kinase-associated serine/threonine phosphatase 2C OS	-1.65353	0.0145199		Q62468	Vil1	Villin-1 OS	-0.648537	0.0109346		Q91WG0	Ces2c	Acylcarnitine hydrolase OS	1.45934	5.56301e-05
A0A087WR50	Fn1	Fibronectin OS	-1.81936	0.000288385		Q99MZ6	Myo7b	Unconventional myosin-VIIb OS	-0.957664	0.0150726		P54822	Adsl	Adenylosuccinate lyase OS	-1.11004	0.0111064		P61089	Ube2n	Ubiquitin-conjugating enzyme E2 N OS	-0.691729	5.72286e-05
B2RQE8	Arhgap42	Rho GTPase-activating protein 42 OS	-1.32087	0.000323421		Q3TIR3	Ric8a	Synembryn-A OS	-1.56036	0.0179482		P84096	Rhog	Rho-related GTP-binding protein RhoG OS	-2.54089	0.0111064		Q91Z53	Grhpr	Glyoxylate reductase/hydroxypyruvate reductase OS	0.817467	5.72286e-05
A0A1L1SSY1	Cpne4	Copine IV (Fragment) OS	0.635753	0.00032468		B1AWC8	Pde4b	Phosphodiesterase OS	-2.10558	0.0184089		Q9ES63	Usp29	Ubiquitin carboxyl-terminal hydrolase 29 OS	-1.53154	0.0135087		P00375	Dhfr	Dihydrofolate reductase OS	-1.46101	6.06684e-05
Q8C0P7	Znf451	E3 SUMO-protein ligase ZNF451 OS	-1.48748	0.00032468		P01942	Hba	Hemoglobin subunit alpha OS	-1.34401	0.0184089		Q8K298	Anln	Anillin OS	-0.68828	0.0154421		Q8QZT1	Acat1	Acetyl-CoA acetyltransferase_ mitochondrial OS	0.666931	6.6896e-05
Q3ULF4	Spg7	Paraplegin OS	-2.61152	0.000333597		P46460	Nsf	Vesicle-fusing ATPase OS	-0.694814	0.0184089		Q9QYB1	Clic4	Chloride intracellular channel protein 4 OS	0.748902	0.0174525		Q8CJ40	Crocc	Rootletin OS	-0.595939	6.74474e-05
A0A7N9T6T7	Spocd1	SPOC domain containing 1 OS	-1.66386	0.000350101		Q9QZQ1	Afdn	Afadin OS	-1.66024	0.0184089		G3X9G4	Dnm2	dynamin GTPase OS	-1.58182	0.0175979		Q91WS0	Cisd1	CDGSH iron-sulfur domain-containing protein 1 OS	-0.616507	6.74474e-05
E9Q9D8	Ankrd35	Ankyrin repeat domain 35 OS	-1.39601	0.000352263		P62141	Ppp1cb	Serine/threonine-protein phosphatase PP1-beta catalytic subunit OS	1.27703	0.0198522		E9PYU8	Smurf1	E3 ubiquitin-protein ligase OS	-1.43913	0.018055		P55302	Lrpap1	Alpha-2-macroglobulin receptor-associated protein OS	0.860279	6.74474e-05
Q99LB7	Sardh	Sarcosine dehydrogenase_ mitochondrial OS	-1.50874	0.000418011		Q76MZ3	Ppp2r1a	Serine/threonine-protein phosphatase 2A 65 kDa regulatory subunit A alpha isoform OS	-0.862135	0.0198679		G3X9V4	Grin2b	Glutamate receptor OS	-1.19232	0.0186757		A2AKA9	Brd3	Bromodomain containing 3 (Fragment) OS	-1.8589	6.75583e-05
A0A589M9T4	Ccdc30	Coiled-coil domain containing 30 OS	-1.62531	0.000419455		Q6NXH3	Gpbp1	Vasculin OS	0.955967	0.0204435		Q8R0S2	Iqsec1	IQ motif and SEC7 domain-containing protein 1 OS	1.14455	0.0192533		Q11011	Npepps	Puromycin-sensitive aminopeptidase OS	1.46238	6.75583e-05
O35594	Ift81	Intraflagellar transport protein 81 homolog OS	-0.742682	0.00042357		A0A1Y7VN19	Dhrs7	Dehydrogenase/reductase (SDR family) member 7 (Fragment) OS	0.63361	0.0211337		I7HPW8	Myo15b	Myosin XVB OS	-1.64333	0.0199685		Q8BH59	Slc25a12	Electrogenic aspartate/glutamate antiporter SLC25A12_ mitochondrial OS	-1.04231	7.69343e-05
O35451	Atf6b	Cyclic AMP-dependent transcription factor ATF-6 beta OS	-1.38515	0.000428776		Q9R1P3	Psmb2	Proteasome subunit beta type-2 OS	-1.1057	0.0222504		P27661	H2ax	Histone H2AX OS	-3.73196	0.0201774		Q91ZD6	Eaf2	ELL-associated factor 2 OS	2.09805	7.69343e-05
Q5SWZ5	Mprip	Myosin phosphatase Rho interacting protein OS	-1.33932	0.000457348		Q6NZL0	Soga3	Protein SOGA3 OS	-0.834419	0.023002		Q3U9G9	Lbr	Delta(14)-sterol reductase LBR OS	-0.843342	0.0201774		Q8BVE3	Atp6v1h	V-type proton ATPase subunit H OS	0.711965	7.69702e-05
P60710	Actb	Actin_ cytoplasmic 1 OS	1.08236	0.000474549		P09813	Apoa2	Apolipoprotein A-II OS	-1.38095	0.0234323		P56388	Cartpt	Cocaine- and amphetamine-regulated transcript protein OS	-1.58225	0.0211853		Q62240	Kdm5d	Lysine-specific demethylase 5D OS	-2.03039	7.94999e-05
Q91VN0	Lrp5	Low-density lipoprotein receptor-related protein 5 OS	-1.68515	0.000486209		Q80TN7	Nav3	Neuron navigator 3 OS	-0.671574	0.0234323		A0A1Y7VJG9	Ppp4r3a	Protein phosphatase 4 regulatory subunit 3A (Fragment) OS	1.06532	0.0211853		P16331	Pah	Phenylalanine-4-hydroxylase OS	0.759332	7.96593e-05
E9Q0Y4	Sipa1	Signal-induced proliferation associated gene 1 OS	2.22269	0.000491025		O08911	Mapk12	Mitogen-activated protein kinase 12 OS	1.31685	0.0234323		A0A2R8VI30	Cd47	Leukocyte surface antigen CD47 OS	-1.53716	0.0222711		Q60988	Stil	SCL-interrupting locus protein homolog OS	-2.0299	8.3034e-05
Q61655	Ddx19a	ATP-dependent RNA helicase DDX19A OS	1.53693	0.000491883		Q3V089	Rbm44	RNA-binding protein 44 OS	0.943495	0.0234323		Q3UHQ6	Dop1b	Protein dopey-2 OS	-2.07978	0.0230196		P70290	Mpp1	55 kDa erythrocyte membrane protein OS	1.41858	8.33477e-05
P43276	H1-5	Histone H1.5 OS	-1.88783	0.000491883		Q7TSG1	Cep120	Centrosomal protein of 120 kDa OS	0.725853	0.0237854		Q9Z1Q9	Vars1	Valine--tRNA ligase OS	-0.837495	0.0252596		P70227	Itpr3	Inositol 1_4_5-trisphosphate receptor type 3 OS	1.55015	9.91283e-05
Q99K74	Med24	Mediator of RNA polymerase II transcription subunit 24 OS	-1.57371	0.000491883		G3UW86	Prc1	Protein regulator of cytokinesis 1 OS	-0.658053	0.0240198		Q8BZN6	Dock10	Dedicator of cytokinesis protein 10 OS	-0.716522	0.027291		Q8VDM4	Psmd2	26S proteasome non-ATPase regulatory subunit 2 OS	-4.31812	0.000103826
Q60823	Akt2	RAC-beta serine/threonine-protein kinase OS	-1.17852	0.000504303		Q99PW8	Kif17	Kinesin-like protein KIF17 OS	0.656577	0.0240198		Q9DBG5	Plin3	Perilipin-3 OS	-0.668884	0.027291		Q9JKR6	Hyou1	Hypoxia up-regulated protein 1 OS	-0.846189	0.000103826
E9Q4F7	Ankrd11	Ankyrin repeat domain-containing protein 11 OS	0.717522	0.000517454		A0A7N9VR94	Ahnak2	AHNAK nucleoprotein 2 OS	0.801866	0.0248209		Q8K1M6	Dnm1l	Dynamin-1-like protein OS	-1.02771	0.0276209		Q91ZU6	Dst	Dystonin OS	-1.22012	0.000109243
G3UXR2	Fap	Fibroblast activation protein OS	1.44859	0.000518421		Q3UHQ6	Dop1b	Protein dopey-2 OS	0.802045	0.0251584		P23953	Ces1c	Carboxylesterase 1C OS	-0.736731	0.0277067		Q9NYQ2	Hao2	2-Hydroxyacid oxidase 2 OS	-0.616837	0.000112826
Q9DCJ5	Ndufa8	NADH dehydrogenase [ubiquinone] 1 alpha subcomplex subunit 8 OS	-1.30234	0.000518421		E9PX68	Slc4a1ap	Solute carrier family 4 (anion exchanger)_ member 1_ adaptor protein OS	1.49593	0.0260886		Q8BMJ2	Lars1	Leucine--tRNA ligase_ cytoplasmic OS	0.759334	0.0292321		Q60597	Ogdh	2-oxoglutarate dehydrogenase complex component E1 OS	-0.967956	0.000113106
A0A286YDR2	Rab3c	Ras-related protein Rab-3 OS	1.72365	0.000546545		Q3UFB2	Znhit6	Box C/D snoRNA protein 1 OS	-0.626295	0.0262563		Q32Q92	Acot6	Acyl-coenzyme A thioesterase 6 OS	0.681853	0.0350024		Q8BWZ3	Naa25	N-alpha-acetyltransferase 25_ NatB auxiliary subunit OS	-1.15035	0.000113911
E9Q309	Cep350	Centrosome-associated protein 350 OS	-1.69628	0.000596698		Q6PAR5	Gapvd1	GTPase-activating protein and VPS9 domain-containing protein 1 OS	-0.607559	0.0268145		Q9Z2I9	Sucla2	Succinate--CoA ligase [ADP-forming] subunit beta_ mitochondrial OS	0.686086	0.0369321		Q9CQJ8	Ndufb9	NADH dehydrogenase [ubiquinone] 1 beta subcomplex subunit 9 OS	0.92572	0.000113911
A0A087WNW3	Ktn1	Kinectin 1 OS	-1.14509	0.000633597		A0A0J9YSF5	Zfp729b	Zinc finger protein 729b (Fragment) OS	2.04092	0.0268145		A0A3B2WB82	Psmg1	Proteasome assembly chaperone 1 OS	-1.18467	0.0405278		P21981	Tgm2	Protein-glutamine gamma-glutamyltransferase 2 OS	-0.771256	0.000117175
E9Q391	Upp1	Uridine phosphorylase 1 (Fragment) OS	-1.20599	0.000642498		Q9D0J8	Ptms	Parathymosin OS	1.48882	0.0268145		Q6NV66	Zfp646	Zinc finger protein 646 OS	0.59412	0.0405278		Q6R0H7	Gnas	Guanine nucleotide-binding protein G(s) subunit alpha isoforms XLas OS	-1.20321	0.000117175
Q7TPS0	Rps6ka6	Ribosomal protein S6 kinase alpha-6 OS	-1.83542	0.00075026		F6W5U8	Tubgcp6	Tubulin_ gamma complex associated protein 6 (Fragment) OS	-1.98582	0.0272651		E9Q9C2	Ablim1	Actin-binding LIM protein 1 OS	0.719304	0.0420054		Q8JZV9	Bdh2	Dehydrogenase/reductase SDR family member 6 OS	-0.712603	0.000117175
E9Q9F7	Ccdc146	Coiled-coil domain containing 146 OS	-2.11381	0.00075026		Q8BZN6	Dock10	Dedicator of cytokinesis protein 10 OS	-1.38805	0.0272651		Q5RIM6	Ncor1	Nuclear receptor co-repressor 1 OS	0.804809	0.0420054		O88737	Bsn	Protein bassoon OS	-2.44749	0.000119909
A0A571BG68	Frmpd4	FERM and PDZ domain containing 4 OS	1.60911	0.00080292		D3YXH0	Gm49948	Predicted gene_ 49948 OS	-0.799604	0.0286502		Q9WV54	Asah1	Acid ceramidase OS	-1.60314	0.0422131		Q6P8X1	Snx6	Sorting nexin-6 OS	1.74046	0.00012706
A2AD39	Stil	Scl/Tal1 interrupting locus OS	-1.11685	0.00080292		Q62179	Sema4b	Semaphorin-4B OS	1.19476	0.028957		Q9D4H2	Gcc1	GRIP and coiled-coil domain-containing protein 1 OS	0.750403	0.0422131		Q9DCN2	Cyb5r3	NADH-cytochrome b5 reductase 3 OS	-1.83118	0.000132962
O35459	Ech1	Delta(3_5)-Delta(2_4)-dienoyl-CoA isomerase_ mitochondrial OS	-1.69531	0.00080292		Q91VJ2	Cavin3	Caveolae-associated protein 3 OS	1.1841	0.0294508		Q80V26	Bpnt2	Golgi-resident adenosine 3'_5'-bisphosphate 3'-phosphatase OS	0.850101	0.0430927		Q9DBT3	Ccdc97	Coiled-coil domain-containing protein 97 OS	-3.78433	0.000140731
P16277	Blk	Tyrosine-protein kinase Blk OS	-1.80811	0.000802975		A2AEY4	Map7d3	MAP7 domain-containing protein 3 OS	-1.20105	0.0295856		Q99KI0	Aco2	Aconitate hydratase_ mitochondrial OS	-0.620058	0.0445909		B0R0C1	Myt1	Myelin transcription factor 1 OS	-3.84753	0.000144665
Q80YT7	Pde4dip	Myomegalin OS	0.791803	0.000806101		Q9D279	Misp	Mitotic interactor and substrate of PLK1 OS	1.0897	0.0316224		Q8VC49	Ifi27l2b	Interferon alpha-inducible protein 27-like protein 2B OS	-1.3717	0.0451955		Q7TSH2	Phkb	Phosphorylase b kinase regulatory subunit beta OS	-1.73839	0.000152876
Q75NR7	Recql4	ATP-dependent DNA helicase Q4 OS	0.650112	0.000815745		Q9QYI8	Dnajb7	DnaJ homolog subfamily B member 7 OS	-1.9928	0.0323282		Q9R1P3	Psmb2	Proteasome subunit beta type-2 OS	-1.02539	0.0461698		Q91WC3	Acsl6	Long-chain-fatty-acid--CoA ligase 6 OS	-2.26744	0.000152876
Q8BMJ2	Lars1	Leucine--tRNA ligase_ cytoplasmic OS	0.995979	0.000900905		F7AIG4	Gm10772	Predicted gene 10772 OS	-1.71499	0.0348469		Q2EMV9	Parp14	Protein mono-ADP-ribosyltransferase PARP14 OS	0.836465	0.0461698		Q8K157	Galm	Galactose mutarotase OS	1.41357	0.000152876
E9QNB8	Kmt5a	[histone H4]-lysine(20) N-methyltransferase OS	2.83048	0.00091313		E9Q4Q8	Pfdn4	Prefoldin 4 (Fragment) OS	-1.01282	0.0363975		Q8VE18	Smg8	Nonsense-mediated mRNA decay factor SMG8 OS	0.930929	0.0461698		P80317	Cct6a	T-complex protein 1 subunit zeta OS	-1.35165	0.000154659
P13516	Scd1	Acyl-CoA desaturase 1 OS	-1.35139	0.00091313		A0A0G2JDE3	Adgrl2	Adhesion G protein-coupled receptor L2 OS	0.719503	0.037968		A2AW13	Ttbk2	Tau tubulin kinase 2 (Fragment) OS	-1.15712	0.0489934		E9Q286	Ice1	Little elongation complex subunit 1 OS	-0.88765	0.000159691
H3BJZ9	Acaa1a	Acetyl-Coenzyme A acyltransferase 1A OS	-1.14095	0.00091313		A0A0R4J1D0	Cpne2	Copine II OS	-1.15775	0.038283								F8WHB1	Atp2b2	Calcium-transporting ATPase OS	-2.00662	0.000162122
Q7TQC7	Gpatch2	G patch domain-containing protein 2 OS	-1.0327	0.000972202		E9Q4Z2	Acacb	Acetyl-CoA carboxylase 2 OS	-0.642023	0.038283								Q9JLC8	Sacs	Sacsin OS	0.628024	0.000162122
P97300	Nptn	Neuroplastin OS	-1.61965	0.000984268		Q9CYN2	Spcs2	Signal peptidase complex subunit 2 OS	-2.40973	0.038283								Q64442	Sord	Sorbitol dehydrogenase OS	-0.753751	0.000163411
Q8BM75	Arid5b	AT-rich interactive domain-containing protein 5B OS	-0.90804	0.000984268		Q91VB8	Hba-a1	Alpha globin 1 OS	-1.70231	0.0392102								O35379	Abcc1	Multidrug resistance-associated protein 1 OS	1.57192	0.000163411
A2AN61	Ciz1	CDKN1A interacting zinc finger protein 1 OS	-0.714363	0.0010507		A0A0G2JDY9	Mlh1	MutL homolog 1 (Fragment) OS	-0.641148	0.0394784								Q8BGE5	Fancm	Fanconi anemia group M protein homolog OS	0.738342	0.000163411
D3YUP0	Vps8	VPS8 CORVET complex subunit OS	-1.54644	0.00109855		P00688	Amy2a5	Pancreatic alpha-amylase 2a5 OS	-0.867105	0.0395975								D3Z7X9	Alkbh4	AlkB homolog 4_ lysine demethylase (Fragment) OS	-1.37611	0.000173801
P48036	Anxa5	Annexin A5 OS	0.971471	0.00113019		P17426	Ap2a1	AP-2 complex subunit alpha-1 OS	0.817321	0.0395975								Q9D6J6	Ndufv2	NADH dehydrogenase [ubiquinone] flavoprotein 2_ mitochondrial OS	-0.718422	0.000173801
O35711	Ppfibp2	Liprin-beta-2 OS	-2.02376	0.00116751		Q640N1	Aebp1	Adipocyte enhancer-binding protein 1 OS	-1.6769	0.042923								Q9JI38	Pus3	tRNA pseudouridine(38/39) synthase OS	-1.43396	0.000176657
G3X8X7	Vps16	Vacuolar protein sorting-associated protein 16 homolog OS	0.7297	0.00132245		A2AJ15	Man1b1	Endoplasmic reticulum mannosyl-oligosaccharide 1_2-alpha-mannosidase OS	1.27324	0.0434722								D3YUB6	Btbd8	BTB/POZ domain-containing protein 8 OS	1.24798	0.000176657
Q3U2S8	Hvcn1	Voltage-gated hydrogen channel 1 OS	-1.25338	0.0013361		A0A1D5RLX4	Nlrc5	NLR family_ CARD domain containing 5 OS	1.81331	0.0445586								P16125	Ldhb	L-lactate dehydrogenase B chain OS	0.7208	0.000185809
A0A0R4J0A4	Flt1	receptor protein-tyrosine kinase OS	2.00354	0.00141219		A0A3B2WAS4	Mapk13	mitogen-activated protein kinase (Fragment) OS	0.746478	0.0445586								G3UYX5	Rgs22	Regulator of G-protein signaling 22 OS	-1.44812	0.000189021
Q61818	Rai1	Retinoic acid-induced protein 1 OS	1.69302	0.00141235		B9EJA2	Cttnbp2	Cortactin-binding protein 2 OS	-0.621057	0.0451507								A0A1W2P8B7	Usp15	Ubiquitin specific peptidase 15 (Fragment) OS	-3.71201	0.000194256
Q8K1C0	Angel2	Protein angel homolog 2 OS	-1.15571	0.00141286														Q5IR70	Cage1	Cancer-associated gene 1 protein homolog OS	-1.11366	0.000194256
Q9D3D9	Atp5f1d	ATP synthase subunit delta_ mitochondrial OS	-0.871415	0.00141286														E9Q0R3	Tubgcp3	Gamma-tubulin complex component OS	-0.968426	0.000194877
A0A2R8VJW0	Aco2	Aconitase 2_ mitochondrial (Fragment) OS	1.03318	0.00142335														P62137	Ppp1ca	Serine/threonine-protein phosphatase PP1-alpha catalytic subunit OS	-3.37744	0.000194877
Q9D0S9	Hint2	Adenosine 5'-monophosphoramidase HINT2 OS	-1.35633	0.00155259														Q8R146	Apeh	Acylamino-acid-releasing enzyme OS	0.808082	0.00020552
Q5XJV7	Setd5	Histone-lysine N-methyltransferase SETD5 OS	-1.96463	0.00156194														Q60710	Samhd1	Deoxynucleoside triphosphate triphosphohydrolase SAMHD1 OS	-1.87152	0.000243233
A0A8Q0PQH5	Hypk	Huntingtin interacting protein K OS	-1.30517	0.00156194														P51881	Slc25a5	ADP/ATP translocase 2 OS	-0.627547	0.00024498
A2AG06	Meioc	Meiosis-specific coiled-coil domain-containing protein MEIOC OS	-1.35941	0.00163392														Q8C6S9	Cfap54	Cilia- and flagella-associated protein 54 OS	0.77102	0.000256809
P50516	Atp6v1a	V-type proton ATPase catalytic subunit A OS	-1.09159	0.00163687														O35134	Polr1a	DNA-directed RNA polymerase I subunit RPA1 OS	1.68471	0.000259857
A0A0R4J0T1	Parp6	Poly [ADP-ribose] polymerase OS	0.728173	0.00163886														P28798	Grn	Progranulin OS	-2.03882	0.000271255
Q6Y5D8	Arhgap10	Rho GTPase-activating protein 10 OS	-1.43396	0.00163886														Q9CWK8	Snx2	Sorting nexin-2 OS	-1.6272	0.000271255
Q5IR70	Cage1	Cancer-associated gene 1 protein homolog OS	-1.4762	0.00172281														Q61694	Hsd3b5	NADPH-dependent 3-keto-steroid reductase Hsd3b5 OS	-1.12328	0.000297414
P53395	Dbt	Lipoamide acyltransferase component of branched-chain alpha-keto acid dehydrogenase complex_ mitochondrial OS	-1.30189	0.0017682														P31786	Dbi	Acyl-CoA-binding protein OS	0.649513	0.000339509
Q8CH09	Sugp2	SURP and G-patch domain-containing protein 2 OS	-1.22552	0.00177887														P48758	Cbr1	Carbonyl reductase [NADPH] 1 OS	-0.631942	0.0003516
Q8CJ69	Bmper	BMP-binding endothelial regulator protein OS	-1.98342	0.00185414														Q61207	Psap	Prosaposin OS	0.84251	0.0003516
G3UVV3	Zfp407	Zinc finger protein 407 OS	-1.74508	0.0019104														Q64436	Atp4a	Potassium-transporting ATPase alpha chain 1 OS	-0.759755	0.000353539
Q8VE73	Cul7	Cullin-7 OS	0.736312	0.00193439														P28666	Mug2	Murinoglobulin-2 OS	-2.05271	0.000385454
A0A1Y7VJW9	Fbln5	Fibulin 5 OS	-1.13775	0.00194582														Q8BSQ9	Pbrm1	Protein polybromo-1 OS	-1.29383	0.000386067
Q811L6	Mast4	Microtubule-associated serine/threonine-protein kinase 4 OS	-1.00828	0.0019772														P55200	Kmt2a	Histone-lysine N-methyltransferase 2A OS	1.0237	0.000386067
B1AV14	Apool	MICOS complex subunit OS	1.87465	0.00200443														P55014	Slc12a1	Solute carrier family 12 member 1 OS	-1.6047	0.000390281
A0A0R4J259	Syncrip	Synaptotagmin binding_ cytoplasmic RNA interacting protein OS	1.01543	0.00200443														Q91Z83	Myh7	Myosin-7 OS	-0.616753	0.000390281
A0A2I3BQS6	Ubr5	Ubiquitin protein ligase E3 component n-recognin 5 OS	-0.957261	0.00206417														F6VMC4	Jmjd6	Jumonji domain containing 6 (Fragment) OS	0.739723	0.000390281
P06745	Gpi	Glucose-6-phosphate isomerase OS	0.620767	0.00209022														A0A338P703	Ahsg	Alpha-2-HS-glycoprotein OS	4.90922	0.000392537
P0C192	Lrrc4b	Leucine-rich repeat-containing protein 4B OS	-1.10808	0.00219215														P51432	Plcb3	1-phosphatidylinositol 4_5-bisphosphate phosphodiesterase beta-3 OS	2.10733	0.000392537
Q6NY15	Tsga10	Testis-specific gene 10 protein OS	0.72526	0.00222364														Q68FE8	Znf280d	Zinc finger protein 280D OS	-0.779269	0.000400868
Q8VIM5	Myocd	Myocardin OS	-1.27921	0.00226929														E9Q0J5	Kif21a	Kinesin family member 21A OS	1.03004	0.000432887
Q80WE4	Kif20b	Kinesin-like protein KIF20B OS	0.751383	0.00232501														Q3TC72	Fahd2	Fumarylacetoacetate hydrolase domain-containing protein 2A OS	0.941841	0.000447827
B8JJM5	Cfb	C3/C5 convertase OS	-1.66718	0.00237982														A0A0A6YVV3	Txndc9	Thioredoxin domain containing 9 OS	1.23161	0.000451645
A0A0M3U1B0	Sycp2l	Synaptonemal complex protein 2-like OS	-1.06298	0.00238622														Q6P5E8	Dgkq	Diacylglycerol kinase theta OS	4.1825	0.000490918
Q3KNY0	Igfn1	Immunoglobulin-like and fibronectin type III domain-containing protein 1 OS	-0.709904	0.00256571														Q60767	Ly75	Lymphocyte antigen 75 OS	1.56094	0.000495504
J3QNT7	Epn2	Epsin 2 OS	-1.59462	0.00257228														P48771	Cox7a2	Cytochrome c oxidase subunit 7A2_ mitochondrial OS	-2.44251	0.000497182
F6RJ39	Acin1	Apoptotic chromatin condensation inducer 1 (Fragment) OS	-1.36055	0.0026404														Q8BM75	Arid5b	AT-rich interactive domain-containing protein 5B OS	-1.61512	0.00049734
Q8K135	Kiaa0319l	Dyslexia-associated protein KIAA0319-like protein OS	-1.37961	0.00275179														Q9DCM2	Gstk1	Glutathione S-transferase kappa 1 OS	-4.14858	0.00049734
Q60952	Cep250	Centrosome-associated protein CEP250 OS	-1.21624	0.00277301														Q9QZZ4	Myo15a	Unconventional myosin-XV OS	-1.03923	0.00049734
Q8C0J2	Atg16l1	Autophagy-related protein 16-1 OS	1.79655	0.00278962														Q64487	Ptprd	Receptor-type tyrosine-protein phosphatase delta OS	2.75385	0.00049734
Q80WC9	Aasdh	Beta-alanine-activating enzyme OS	-1.08848	0.00278962														Q9R0Q1	Sytl4	Synaptotagmin-like protein 4 OS	1.03211	0.00049734
A6H644	Ppp1r12b	Protein phosphatase 1 regulatory subunit OS	-1.04082	0.00295927														O88428	Papss2	Bifunctional 3'-phosphoadenosine 5'-phosphosulfate synthase 2 OS	-0.975811	0.000518457
Q8VDN4	Ccdc92	Coiled-coil domain-containing protein 92 OS	0.703603	0.0030098														Q7TPV4	Mybbp1a	Myb-binding protein 1A OS	1.43372	0.00052
Q05A80	Caprin2	Caprin-2 OS	2.05064	0.00301677														A0A140LHJ6	Rp1	Retinitis pigmentosa 1 (human) OS	-1.93565	0.000529494
Q9JKF1	Iqgap1	Ras GTPase-activating-like protein IQGAP1 OS	1.3068	0.00315653														P62274	Rps29	Small ribosomal subunit protein uS14 OS	0.890163	0.000529494
A0A0H2UH29	Nrxn1	Neurexin I OS	-1.1219	0.00338505														E9Q5D9	Igfbp7	Insulin-like growth factor binding protein 7 OS	-2.02841	0.000532743
Q7JJ13	Brd2	Bromodomain-containing protein 2 OS	-1.00009	0.00339482														Q99KB8	Hagh	Hydroxyacylglutathione hydrolase_ mitochondrial OS	0.80265	0.000564919
Q3UNH4	Gprin1	G protein-regulated inducer of neurite outgrowth 1 OS	-0.699972	0.0034138														P10166	Mycl	Protein L-Myc OS	-0.852747	0.000591777
Q5DTT3	Tasor2	Protein TASOR 2 OS	-1.15294	0.0034138														Q3V089	Rbm44	RNA-binding protein 44 OS	0.808835	0.000596124
Q5SSE9	Abca13	ATP-binding cassette sub-family A member 13 OS	-0.890156	0.00361009														A0A0A6YWN4	Rbm6	RNA binding motif protein 6 (Fragment) OS	-1.32743	0.000596673
Q9D6J6	Ndufv2	NADH dehydrogenase [ubiquinone] flavoprotein 2_ mitochondrial OS	0.730467	0.00390774														Q62165	Dag1	Dystroglycan 1 OS	1.07027	0.000644906
A0A1L1SSC7	Ttc13	Tetratricopeptide repeat domain 13 OS	-1.20726	0.00393371														A0A498WGD8	Txnl1	Thioredoxin-like 1 OS	-2.92378	0.000662895
O08576	Rundc3a	RUN domain-containing protein 3A OS	-0.980686	0.0040031														Q9JJZ9	Cngb3	Cyclic nucleotide-gated cation channel beta-3 OS	1.34404	0.000662895
A0A5F8MQ39	Kat6b	histone acetyltransferase OS	-1.48574	0.00407319														A0A0R4J0B6	Abcg2	ATP binding cassette subfamily G member 2 (Junior blood group) OS	1.60739	0.000668431
Q6R3M4	Poli	DNA polymerase iota OS	-1.33774	0.00409754														Q3UFK8	Frmd8	FERM domain-containing protein 8 OS	0.949026	0.000668431
Q6P4S8	Ints1	Integrator complex subunit 1 OS	-0.662908	0.00413434														P70266	Pfkfb1	6-phosphofructo-2-kinase/fructose-2_6-bisphosphatase 1 OS	-2.33974	0.000676325
Q80Y20	Alkbh8	Alkylated DNA repair protein alkB homolog 8 OS	1.69653	0.00429093														P70458	Serpina5	Plasma serine protease inhibitor OS	-1.24768	0.00068057
F8WIV2	Serpinb6a	Serine (or cysteine) peptidase inhibitor_ clade B_ member 6a OS	-1.13338	0.00429093														P02469	Lamb1	Laminin subunit beta-1 OS	-2.08341	0.000691609
P56565	S100a1	Protein S100-A1 OS	-1.21887	0.00464262														E2JF22	Piezo1	Piezo-type mechanosensitive ion channel component 1 OS	-2.75789	0.00069725
A2AL36	Cntrl	Centriolin OS	0.841673	0.00468644														P15864	H1-2	Histone H1.2 OS	-2.14913	0.00069725
Q7TT28	Rexo1	RNA exonuclease 1 homolog OS	0.78765	0.00540455														Q69Z23	Dnah17	Dynein axonemal heavy chain 17 OS	-0.740732	0.00069725
P43023	Cox6a2	Cytochrome c oxidase subunit 6A2_ mitochondrial OS	-0.753818	0.00547903														Q8VDG6	Map3k21	Mitogen-activated protein kinase kinase kinase 21 OS	0.808145	0.000742508
Q8VDN2	Atp1a1	Sodium/potassium-transporting ATPase subunit alpha-1 OS	-0.613036	0.0054878														P56959	Fus	RNA-binding protein FUS OS	-0.751431	0.000773711
F6QNN0	Ccdc180	Coiled-coil domain containing 180 OS	-1.83071	0.00550496														Q5SUA5	Myo1g	Unconventional myosin-Ig OS	-1.06978	0.000773711
Q61598	Gdi2	Rab GDP dissociation inhibitor beta OS	-0.890365	0.00558038														P56395	Cyb5a	Cytochrome b5 OS	1.32492	0.000773711
P68372	Tubb4b	Tubulin beta-4B chain OS	0.658332	0.00564749														Q61749	Eif2b4	Translation initiation factor eIF-2B subunit delta OS	0.653596	0.000773711
A0A1B0GRU8	Prpf40a	Pre-mRNA processing factor 40A OS	-1.26446	0.00574939														Q3UUF8	Ankrd34b	Ankyrin repeat domain-containing protein 34B OS	-0.937009	0.000787747
P10078	Zfp28	Zinc finger protein 28 OS	0.915567	0.00575795														Q91VM9	Ppa2	Inorganic pyrophosphatase 2_ mitochondrial OS	0.659383	0.000787747
Q68FD5	Cltc	Clathrin heavy chain 1 OS	-1.5432	0.00582768														A0A087WQ84	Fbxl19	F-box and leucine-rich repeat protein 19 OS	-4.2147	0.000813064
F7ALG5	Fanci	Fanconi anemia_ complementation group I (Fragment) OS	-1.06882	0.00583049														J3QN98	Gm3371	Predicted gene 3371 OS	-2.46465	0.00082032
B2RUR8	Otud7b	OTU domain-containing protein 7B OS	-0.666722	0.00583049														A0A338P6N4	Crybg3	Beta-gamma crystallin domain containing 3 OS	0.635051	0.000839753
B2RUP2	Unc13d	Protein unc-13 homolog D OS	0.94088	0.00616848														Q61879	Myh10	Myosin-10 OS	0.647889	0.00095559
B1ATY1	Actg1	Actin_ gamma_ cytoplasmic 1 OS	0.968173	0.00669844														F8WGF8	Myo16	Myosin XVI OS	-1.83159	0.000956132
P54099	Polg	DNA polymerase subunit gamma-1 OS	-1.29263	0.00682757														O88196	Ttc3	E3 ubiquitin-protein ligase TTC3 OS	-1.39006	0.000956132
F8WGF2	Nos1	Nitric oxide synthase_ brain OS	-0.98651	0.00697756														Q3UER8	Fgg	Fibrinogen gamma chain OS	-1.55467	0.000956132
Q7TMK6	Hook2	Protein Hook homolog 2 OS	0.880873	0.00704927														Q8K389	Cdk5rap2	CDK5 regulatory subunit-associated protein 2 OS	-0.662859	0.000956132
Q8BL66	Eea1	Early endosome antigen 1 OS	2.12718	0.00721012														D3Z0B1	Th	Tyrosine hydroxylase (Fragment) OS	3.105	0.00097378
O35066	Kif3c	Kinesin-like protein KIF3C OS	-2.09621	0.00727505														A2AP18	Plch2	1-phosphatidylinositol 4_5-bisphosphate phosphodiesterase eta-2 OS	1.44881	0.000991756
Q8BIZ1	Anks1b	Ankyrin repeat and sterile alpha motif domain-containing protein 1B OS	-1.2417	0.00739735														A0A498WGK2	Nars	asparagine--tRNA ligase OS	-2.50036	0.000995818
Q6Q2Z6	Acot5	Acyl-coenzyme A thioesterase 5 OS	-0.990184	0.00740396														Q91W45	Paip2b	Polyadenylate-binding protein-interacting protein 2B OS	1.19575	0.00105921
A2ARP1	Ppip5k1	Inositol hexakisphosphate and diphosphoinositol-pentakisphosphate kinase 1 OS	-1.25782	0.00748234														Q8BH86	Dglucy	D-glutamate cyclase_ mitochondrial OS	0.606167	0.0011091
H7BX01	Opa1	Dynamin-like 120 kDa protein_ mitochondrial OS	-1.23452	0.00750404														Q8R086	Suox	Sulfite oxidase_ mitochondrial OS	0.669695	0.00116684
O88703	Hcn2	Potassium/sodium hyperpolarization-activated cyclic nucleotide-gated channel 2 OS	-1.24513	0.00758249														O54834	Arhgap6	Rho GTPase-activating protein 6 OS	-1.38256	0.00121818
Q6PIJ4	Nfrkb	Nuclear factor related to kappa-B-binding protein OS	1.36095	0.00767453														P70392	Rasgrf2	Ras-specific guanine nucleotide-releasing factor 2 OS	-4.01522	0.00121818
P80315	Cct4	T-complex protein 1 subunit delta OS	-0.598127	0.00768471														A2A813	Park7	protein deglycase OS	-0.938107	0.00122135
A0A8Z1RZY0	Cyth2	Cytohesin 2 OS	-0.921829	0.00804387														Q5DTJ9	Mypn	Myopalladin OS	1.55623	0.00132413
G5E8J6	Hrc	Histidine rich calcium binding protein OS	0.982933	0.00829077														A0A0U1RNJ1	Fasn	Fatty acid synthase OS	-1.3649	0.00136967
Q80ZI6	Lrsam1	E3 ubiquitin-protein ligase LRSAM1 OS	-1.65417	0.00829077														Q91WR5	Akr1c21	Aldo-keto reductase family 1 member C21 OS	0.626108	0.0013923
Q9Z329	Itpr2	Inositol 1_4_5-trisphosphate receptor type 2 OS	-1.20137	0.00844936														Q91WT7	Akr1c14	3-alpha-hydroxysteroid dehydrogenase type 1 OS	-2.95252	0.00139819
B1ART1	Vps13d	Vacuolar protein sorting 13D OS	-0.765237	0.00910534														O09174	Amacr	Alpha-methylacyl-CoA racemase OS	0.825702	0.00142787
Q7TN22	Txndc16	Thioredoxin domain-containing protein 16 OS	0.727618	0.00951799														Q6R3M4	Poli	DNA polymerase iota OS	-1.21751	0.00143258
E9QAC9	Pnpla8	Patatin-like phospholipase domain containing 8 OS	1.78246	0.00971537														Q9R0X4	Acot9	Acyl-coenzyme A thioesterase 9_ mitochondrial OS	-0.976063	0.00146334
A0A075B6A3	Igha	Immunoglobulin heavy constant alpha (Fragment) OS	-1.50077	0.00971537														P70296	Pebp1	Phosphatidylethanolamine-binding protein 1 OS	0.9467	0.00150422
A0A140LIJ4	Dnah14	Dynein_ axonemal_ heavy chain 14 OS	-0.935464	0.00971537														P62874	Gnb1	Guanine nucleotide-binding protein G(I)/G(S)/G(T) subunit beta-1 OS	-1.92002	0.00163837
Q9Z1D8	Zkscan5	Zinc finger protein with KRAB and SCAN domains 5 OS	-1.433	0.00978718														Q8VI59	Pcnx3	Pecanex-like protein 3 OS	0.689481	0.00163837
Q8BGR2	Lrrc8d	Volume-regulated anion channel subunit LRRC8D OS	-1.024	0.00986435														E9QQ38	Ddhd1	DDHD domain containing 1 OS	-3.56528	0.00164023
Q9CPY7	Lap3	Cytosol aminopeptidase OS	-0.638401	0.00996551														Q6P3Z8	Kat2a	Histone acetyltransferase OS	-0.966231	0.00165247
A0A1D5RMD4	Kif16b	Kinesin family member 16B OS	0.70163	0.0111465														A8Y5L4	Cfap61	Cilia and flagella associated protein 61 OS	-1.35061	0.00170132
Q99LP6	Grpel1	GrpE protein homolog 1_ mitochondrial OS	-1.02605	0.0111846														Q8BHJ9	Slu7	Pre-mRNA-splicing factor SLU7 OS	-2.23245	0.00170132
P60335	Pcbp1	Poly(rC)-binding protein 1 OS	-1.11768	0.0111846														A0A0R4J0F6	Gak	Cyclin G associated kinase OS	2.165	0.00170132
P70297	Stam	Signal transducing adapter molecule 1 OS	-1.43099	0.0117666														E9QP49	Ehbp1l1	EH domain binding protein 1-like 1 OS	1.43712	0.00170132
Q71RI9	Kyat3	Kynurenine--oxoglutarate transaminase 3 OS	-0.665556	0.0118869														P09405	Ncl	Nucleolin OS	0.774985	0.00170132
P19324	Serpinh1	Serpin H1 OS	-1.18442	0.0122191														Q80TM9	Nisch	Nischarin OS	-0.625084	0.00170713
J3QPC5	Zfp850	Zinc finger protein 850 OS	-1.65166	0.0122191														Q7TNG8	Ldhd	Probable D-lactate dehydrogenase_ mitochondrial OS	0.672648	0.00179511
F2Z3U3	Raph1	Ras association (RalGDS/AF-6) and pleckstrin homology domains 1 OS	0.611983	0.0123944														B0V2N1	Ptprs	Receptor-type tyrosine-protein phosphatase S OS	1.36363	0.00185066
A0A1W2P6S5	Grik2	Glutamate receptor OS	-1.58439	0.0132657														Q8BV79	Trank1	TPR and ankyrin repeat-containing protein 1 OS	1.02317	0.00186845
Q9DCF1	Tmem25	Transmembrane protein 25 OS	-1.34033	0.0133281														P53564	Cux1	Homeobox protein cut-like 1 OS	0.794811	0.00186872
E9Q0N0	Itsn1	Intersectin 1 (SH3 domain protein 1A) OS	1.10913	0.0133382														Q5DU25	Iqsec2	IQ motif and SEC7 domain-containing protein 2 OS	-1.33403	0.00191701
Q9CZU6	Cs	Citrate synthase_ mitochondrial OS	0.656758	0.0134151														G5E870	Trip12	E3 ubiquitin-protein ligase TRIP12 OS	-1.57903	0.00193819
F6TN03	Sbds	Ribosome maturation protein SBDS (Fragment) OS	-0.943338	0.0134151														Q3TVW5	Tchp	Trichoplein keratin filament-binding protein OS	0.769063	0.00193899
Q8BI22	Cep128	Centrosomal protein of 128 kDa OS	0.8305	0.0134757														Q9QYB1	Clic4	Chloride intracellular channel protein 4 OS	-1.05303	0.00202087
A0A140LJJ5	Akap13	A kinase (PRKA) anchor protein 13 OS	-1.63322	0.013955														A0A2R8VHP9	Pcbp2	Poly(rC) binding protein 2 OS	1.05997	0.00214218
Q8BI72	Cdkn2aip	CDKN2A-interacting protein OS	-0.870942	0.0146976														E9PX59	Samd9l	Sterile alpha motif domain containing 9-like OS	-0.722114	0.00214693
Q5RIM6	Ncor1	Nuclear receptor co-repressor 1 OS	0.585126	0.0148603														Q9D3R3	Cep72	Centrosomal protein of 72 kDa OS	-1.20907	0.00218432
Q920R0	Als2	Alsin OS	-0.908954	0.0152931														H3BIZ7	Frmd4a	FERM domain containing 4A OS	-5.01684	0.00224819
Q69ZR9	Tasor	Protein TASOR OS	1.58186	0.0155066														Q8CHS8	Vps37a	Vacuolar protein sorting-associated protein 37A OS	0.903479	0.00224819
A0A087WP69	Dstyk	Dual serine/threonine and tyrosine protein kinase OS	-1.19103	0.0163112														Q99JY9	Actr3	Actin-related protein 3 OS	0.619082	0.00225287
A0A0J9YU32	Rpl6	60S ribosomal protein L6 (Fragment) OS	-1.13633	0.0163708														Q91ZM2	Sh2b1	SH2B adapter protein 1 OS	-2.03512	0.00228248
E9PXF8	Sbf2	Myotubularin-related protein 13 OS	-0.883875	0.0166327														Q91YD4	Trpm2	Transient receptor potential cation channel subfamily M member 2 OS	1.30162	0.00231168
A0A286YCV9	Kif13b	Kinesin family member 13B OS	-1.54872	0.0167248														Q9R0G6	Comp	Cartilage oligomeric matrix protein OS	0.5884	0.00231168
G5DDB7	Plcd1	Phosphoinositide phospholipase C OS	-2.35705	0.0170394														P00342	Ldhc	L-lactate dehydrogenase C chain OS	-1.11164	0.0023416
A2AWP8	Arhgef10l	Rho guanine nucleotide exchange factor 10-like protein OS	1.22349	0.0180727														Q9D2Y4	Mlkl	Mixed lineage kinase domain-like protein OS	-2.13766	0.0023416
E9Q2X6	Smc4	Structural maintenance of chromosomes protein OS	1.70318	0.0180766														Q9D819	Ppa1	Inorganic pyrophosphatase OS	-1.58633	0.0023416
A0A338P703	Ahsg	Alpha-2-HS-glycoprotein OS	-1.03894	0.0186229														F8WID5	Tpm1	Tropomyosin 1_ alpha OS	-2.27311	0.00238761
O54887	Tsks	Testis-specific serine kinase substrate OS	-1.7628	0.0186229														Q99PU8	Dhx30	ATP-dependent RNA helicase DHX30 OS	1.11987	0.00239806
Q91ZJ5	Ugp2	UTP--glucose-1-phosphate uridylyltransferase OS	-0.978863	0.0192941														Q8VCL5	Slc17a9	Voltage-gated purine nucleotide uniporter SLC17A9 OS	1.9847	0.002399
O88693	Ugcg	Ceramide glucosyltransferase OS	-1.11968	0.0192941														Q8VDJ3	Hdlbp	Vigilin OS	-1.57035	0.0024561
Q80TF6	Stard9	StAR-related lipid transfer protein 9 OS	-0.591344	0.0206513														Q6P1E8	Efcab6	EF-hand calcium-binding domain-containing protein 6 OS	-0.918323	0.00246016
Q8BWA8	Arhgef19	Rho guanine nucleotide exchange factor 19 OS	-0.826278	0.0211917														A0A0B4J1F9	Tchh	Trichohyalin OS	1.65333	0.00248322
E9Q852	Afdn	Afadin_ adherens junction formation factor OS	1.28213	0.0220839														Q91WD8	Slc24a1	Sodium/potassium/calcium exchanger 1 OS	-3.0677	0.002581
F8VPU2	Farp1	FERM_ ARHGEF and pleckstrin domain-containing protein 1 OS	-2.81672	0.023118														E9Q512	Trip11	Thyroid hormone receptor interactor 11 OS	-1.74429	0.00264791
Q8BW75	Maob	Amine oxidase [flavin-containing] B OS	-0.854818	0.0245465														B9EJV3	Greb1l	GREB1-like protein OS	-1.07405	0.00274138
E9Q6E9	Simc1	SUMO-interacting motif-containing protein 1 OS	-0.905075	0.0259097														Q9ERC8	Dscam	Cell adhesion molecule DSCAM OS	-2.87261	0.00274138
A0A1D5RMH0	Stox2	Storkhead box 2 OS	0.896859	0.0264023														A0A1Y7VKT5	Eif5	Eukaryotic translation initiation factor 5 (Fragment) OS	1.37553	0.00274138
A0A338P7I8	Ccdc116	Coiled-coil domain containing 116 OS	-0.627071	0.0264023														P86174	Bend4	BEN domain-containing protein 4 OS	1.31934	0.00274341
A0A0R4J1I3	Men1	Menin OS	-1.34266	0.0290608														A0A5F8MPP5	Catspere1	Cation channel sperm associated auxiliary subunit epsilon 1 OS	1.76165	0.00286774
O70318	Epb41l2	Band 4.1-like protein 2 OS	0.725906	0.0293433														Q3UPH7	Arhgef40	Rho guanine nucleotide exchange factor 40 OS	1.05822	0.00286774
D3YVP5	Gstm7	glutathione transferase OS	0.643249	0.030807														Q9Z2K1	Krt16	Keratin_ type I cytoskeletal 16 OS	1.47669	0.00298017
P02468	Lamc1	Laminin subunit gamma-1 OS	-0.775304	0.0308511														Q7TMK9	Syncrip	Heterogeneous nuclear ribonucleoprotein Q OS	0.90295	0.00301605
Q3UMF0	Cobll1	Cordon-bleu protein-like 1 OS	-1.18906	0.032163														A2AUM9	Cep152	Centrosomal protein of 152 kDa OS	-2.45142	0.0030995
Q3TL44	Nlrx1	NLR family member X1 OS	-1.22633	0.0325353														A0A0J9YU67	Msi1	Musashi RNA-binding protein 1 (Fragment) OS	-3.91267	0.00310188
P34914	Ephx2	Bifunctional epoxide hydrolase 2 OS	-1.2744	0.0328228														B2RXQ2	Ppfia1	Ppfia1 protein OS	-1.0489	0.0032609
Q9D967	Mdp1	Magnesium-dependent phosphatase 1 OS	-0.922336	0.032896														Q9CWJ9	Atic	Bifunctional purine biosynthesis protein ATIC OS	-0.987189	0.0032609
Q9QZ11	Exo1	Exonuclease 1 OS	0.699752	0.0331333														Q05421	Cyp2e1	Cytochrome P450 2E1 OS	2.35413	0.00333959
Q64707	Zrsr1	U2 small nuclear ribonucleoprotein auxiliary factor 35 kDa subunit-related protein 1 OS	-1.78097	0.0332688														Q9D9U9	Cfap45	Cilia- and flagella-associated protein 45 OS	0.787072	0.00343772
D3YXK2	Safb	Scaffold attachment factor B1 OS	0.74735	0.0341978														Q62311	Taf6	Transcription initiation factor TFIID subunit 6 OS	-1.80189	0.00344174
P10853	H2bc7	Histone H2B type 1-F/J/L OS	0.638831	0.0345677														Q61056	Trpc1	Short transient receptor potential channel 1 OS	-2.74448	0.00344591
O09111	Ndufb11	NADH dehydrogenase [ubiquinone] 1 beta subcomplex subunit 11_ mitochondrial OS	-1.55937	0.0351065														A0A140LHW2	Arhgap33	Rho GTPase activating protein 33 OS	-1.68555	0.00351783
Q9EPQ8	Tcf20	Transcription factor 20 OS	-1.46639	0.0355053														Q6ZPE2	Sbf1	Myotubularin-related protein 5 OS	0.867042	0.00358678
Q5NCB7	Trim7	RING-type E3 ubiquitin transferase OS	0.835356	0.0359302														A0A087WSP5	Stat1	Signal transducer and activator of transcription OS	0.958298	0.00372794
Q5F2D4	Zmynd15	Zinc finger_ MYND-type containing 15 OS	-2.21042	0.0359302														O35386	Phyh	Phytanoyl-CoA dioxygenase_ peroxisomal OS	0.743134	0.00385442
Q3ULB0	Rbm6	RNA binding motif protein 6 OS	0.766745	0.0383727														P21614	Gc	Vitamin D-binding protein OS	-2.46252	0.00386815
Q5DU37	Zfyve26	Zinc finger FYVE domain-containing protein 26 OS	-0.598246	0.0383727														A4Q9F1	Ttll8	Protein monoglycylase TTLL8 OS	-3.39215	0.00390844
Q9CQ75	Ndufa2	NADH dehydrogenase [ubiquinone] 1 alpha subcomplex subunit 2 OS	-1.16719	0.0394768														E0CXE0	Grip2	Glutamate receptor interacting protein 2 OS	0.776447	0.00390844
D3YZE7	Edrf1	Erythroid differentiation regulatory factor 1 OS	-1.27719	0.0403329														Q80VW5	Whrn	Whirlin OS	-0.612747	0.00392897
Q3TLI0	Trappc10	Trafficking protein particle complex subunit 10 OS	-0.742443	0.0414857														A0A140T8U1	Cyp2j7	Cytochrome P450_ family 2_ subfamily j_ polypeptide 7 OS	-4.93593	0.00418925
A7XUZ6	Skint6	Selection and upkeep of intraepithelial T-cells protein 6 OS	1.35451	0.0418607														Q99020	Hnrnpab	Heterogeneous nuclear ribonucleoprotein A/B OS	-2.09124	0.00427738
Q64727	Vcl	Vinculin OS	-0.94551	0.0433985														Q8BWF0	Aldh5a1	Succinate-semialdehyde dehydrogenase_ mitochondrial OS	0.666947	0.00431726
E9PYG9	Samhd1	Deoxynucleoside triphosphate triphosphohydrolase SAMHD1 OS	-0.803474	0.0439466														A2AU72	Armc3	Armadillo repeat-containing protein 3 OS	-2.63123	0.00442011
Q922U2	Krt5	Keratin_ type II cytoskeletal 5 OS	-1.05929	0.0446641														E9PZ97	Blm	DNA helicase OS	2.12701	0.00459716
A2A4A6	Plcg1	1-phosphatidylinositol 4_5-bisphosphate phosphodiesterase gamma OS	-1.11147	0.0446641														Q0KL02	Trio	Triple functional domain protein OS	0.716843	0.00459716
D3YWY6	Mpc1	Mitochondrial pyruvate carrier OS	0.780708	0.0461056														Q9JKY5	Hip1r	Huntingtin-interacting protein 1-related protein OS	1.60992	0.00459716
Q920Q2	Rev1	DNA repair protein REV1 OS	-0.645974	0.0461435														Q5SQX6	Cyfip2	Cytoplasmic FMR1-interacting protein 2 OS	-0.921699	0.0046794
Q6PCQ0	Iqce	IQ domain-containing protein E OS	-0.638373	0.0463966														Q3UKU1	Ell2	RNA polymerase II elongation factor ELL2 OS	-1.15259	0.00473141
Q8CGS6	Polq	DNA polymerase theta OS	-1.21735	0.0466759														Q8BH57	Wdr48	WD repeat-containing protein 48 OS	1.40829	0.00473141
Q8BMW2	Lrrc56	Leucine rich repeat containing 56 OS	-1.25434	0.0469016														Q6DFV1	Ncapg2	Condensin-2 complex subunit G2 OS	1.58561	0.00487819
Q7TSH3	Znf516	Zinc finger protein 516 OS	-1.43422	0.0495726														Q8BFZ9	Erlin2	Erlin-2 OS	2.73624	0.00489842
Q9CXG9	Phf19	PHD finger protein 19 OS	-0.755827	0.0495726														P46664	Adss2	Adenylosuccinate synthetase isozyme 2 OS	1.60117	0.00505863
																		Q8R4U7	Luzp1	Leucine zipper protein 1 OS	-2.72279	0.00506152
																		Q9JHI5	Ivd	Isovaleryl-CoA dehydrogenase_ mitochondrial OS	0.729114	0.00506152
																		Q6VH22	Ift172	Intraflagellar transport protein 172 homolog OS	0.88785	0.00515912
																		O08529	Capn2	Calpain-2 catalytic subunit OS	-1.02935	0.0051783
																		P31001	Des	Desmin OS	-0.901326	0.00526914
																		Q8VHM5	Hnrnpr	Heterogeneous nuclear ribonucleoprotein R OS	0.824861	0.00526914
																		Q8K083	Znf536	Zinc finger protein 536 OS	1.24959	0.00537
																		P58871	Tnks1bp1	182 kDa tankyrase-1-binding protein OS	-2.69167	0.00548435
																		P02468	Lamc1	Laminin subunit gamma-1 OS	-0.626464	0.00548806
																		F8VPZ5	Ercc6	DNA excision repair protein ERCC-6 OS	-0.611932	0.00562067
																		A0A668KL51	Idh3b	Isocitrate dehydrogenase [NAD] subunit_ mitochondrial OS	-2.08987	0.00567832
																		Q2EMV9	Parp14	Protein mono-ADP-ribosyltransferase PARP14 OS	-0.591518	0.00578537
																		Q9CWH6	Psma8	Proteasome subunit alpha type-8 OS	-1.43367	0.00589099
																		Q8CBD1	Nrip1	Nuclear receptor-interacting protein 1 OS	-0.586022	0.00596623
																		Q9CR61	Ndufb7	NADH dehydrogenase [ubiquinone] 1 beta subcomplex subunit 7 OS	-0.824358	0.00610428
																		Q3TZ89	Sec31b	Protein transport protein Sec31B OS	1.34284	0.00610428
																		Q69ZW3	Ehbp1	EH domain-binding protein 1 OS	1.3322	0.00610428
																		Q7TSF0	Dsg1c	Desmoglein-1-gamma OS	0.846111	0.0061909
																		Q05BQ1	Igsf9	Protein turtle homolog A OS	-0.660933	0.00655879
																		O89079	Cope	Coatomer subunit epsilon OS	0.987421	0.0066157
																		Q5BL07	Pex1	Peroxisomal ATPase PEX1 OS	2.10078	0.00661725
																		P63037	Dnaja1	DnaJ homolog subfamily A member 1 OS	-0.872153	0.00663601
																		E9Q2C0	Cfap46	Cilia and flagella associated protein 46 OS	-1.60466	0.00674119
																		P0CG49	Ubb	Polyubiquitin-B OS	-1.21836	0.00674119
																		P48754	Brca1	Breast cancer type 1 susceptibility protein homolog OS	-1.63399	0.00674119
																		Q8BGX2	Timm29	Mitochondrial import inner membrane translocase subunit Tim29 OS	-0.780954	0.00674119
																		Q9EQI8	Mrpl46	Large ribosomal subunit protein mL46 OS	-4.11454	0.00674119
																		Q91VU7	Pus7	Pseudouridylate synthase 7 homolog OS	-1.38513	0.00686818
																		Q2M2N2	Spopl	Speckle-type POZ protein-like OS	-1.06127	0.00705648
																		L0N7N1	Kif14	Kinesin-like protein KIF14 OS	3.36356	0.00710099
																		Q9QZS0	Col4a3	Collagen alpha-3(IV) chain OS	0.830617	0.00743173
																		Q3UNX5	Acsm3	Acyl-coenzyme A synthetase ACSM3_ mitochondrial OS	0.863447	0.00775451
																		Q3TJY1	Mcrs1	Microspherule protein 1 OS	1.13533	0.00801662
																		Q91WN4	Kmo	Kynurenine 3-monooxygenase OS	0.981069	0.00821496
																		Q7TNE1	Sugct	Succinate--hydroxymethylglutarate CoA-transferase OS	-1.73737	0.00828426
																		P99028	Uqcrh	Cytochrome b-c1 complex subunit 6_ mitochondrial OS	1.6226	0.00842669
																		Q8BQM9	Med12l	Mediator of RNA polymerase II transcription subunit 12-like protein OS	1.93612	0.00868667
																		E9QP94	Ccdc136	Coiled-coil domain containing 136 OS	2.256	0.00877807
																		O88207	Col5a1	Collagen alpha-1(V) chain OS	0.715006	0.00877807
																		Q8BHN3	Ganab	Neutral alpha-glucosidase AB OS	0.684897	0.0089953
																		A2AQ19	Rtf1	RNA polymerase-associated protein RTF1 homolog OS	1.64287	0.00915777
																		Q8VCZ9	Prodh2	Hydroxyproline dehydrogenase OS	-1.04398	0.00916435
																		Q80WQ8	Mis18bp1	Mis18-binding protein 1 OS	-0.731916	0.00939876
																		A0A494BA97	Ostf1	Osteoclast stimulating factor 1 OS	-0.613329	0.00942362
																		Q8CH09	Sugp2	SURP and G-patch domain-containing protein 2 OS	1.81061	0.00957433
																		Q924W6	Trim66	Tripartite motif-containing protein 66 OS	0.629066	0.00970217
																		Q569Z6	Thrap3	Thyroid hormone receptor-associated protein 3 OS	-0.959944	0.00974247
																		E9PWD9	Polrmt	DNA-directed RNA polymerase OS	-0.74958	0.0097548
																		Q62159	Rhoc	Rho-related GTP-binding protein RhoC OS	-2.43123	0.00993284
																		Q4KWH5	Plch1	1-phosphatidylinositol 4_5-bisphosphate phosphodiesterase eta-1 OS	0.585612	0.00993708
																		Q91WU0	Ces1f	Carboxylesterase 1F OS	0.924139	0.00993708
																		D3YY36	Inhca	Inhibitor of carbonic anhydrase OS	-0.836203	0.0100113
																		A2AKX3	Setx	Probable helicase senataxin OS	-0.605348	0.0102749
																		P0C1T1	Hoxb2	Homeobox protein Hox-B2 OS	0.939718	0.0102749
																		H7BX78	Zfp408	Zinc finger protein 408 OS	1.42901	0.0103068
																		Q9D939	Sult1c2	Sulfotransferase 1C2 OS	0.62599	0.0105402
																		Q5I2A0	Serpina3g	Serine protease inhibitor A3G OS	1.00046	0.010787
																		P70428	Ext2	Exostosin-2 OS	-0.739134	0.0110045
																		Q80V62	Fancd2	Fanconi anemia group D2 protein homolog OS	-3.71094	0.0111161
																		E9Q397	Sptb	Spectrin beta chain OS	-1.92659	0.0111889
																		F8WHM5	Glg1	Golgi apparatus protein 1 (Fragment) OS	1.62653	0.011197
																		Q9D4H1	Exoc2	Exocyst complex component 2 OS	0.984275	0.0113687
																		P26450	Pik3r1	Phosphatidylinositol 3-kinase regulatory subunit alpha OS	-0.804318	0.0114681
																		Q9Z0R4	Itsn1	Intersectin-1 OS	-0.726963	0.0115948
																		Q9QYL7	Abt1	Activator of basal transcription 1 OS	2.23783	0.0115948
																		Q9D662	Sec23b	Protein transport protein Sec23B OS	0.678801	0.0116476
																		B2RRI5	Lrig2	Leucine-rich repeats and immunoglobulin-like domains 2 OS	-0.759555	0.0117298
																		A0A067XG46	Rpgr	Retinitis pigmentosa GTPase regulator OS	1.34092	0.0117298
																		P26618	Pdgfra	Platelet-derived growth factor receptor alpha OS	-0.839399	0.0117341
																		Q3V0Q1	Dnah12	Dynein axonemal heavy chain 12 OS	-0.636263	0.0117341
																		Q0VBK2	Krt80	Keratin_ type II cytoskeletal 80 OS	1.54123	0.012247
																		Q8K2V1	Ppp4r1	Serine/threonine-protein phosphatase 4 regulatory subunit 1 OS	-4.22742	0.0123121
																		A0A0R4J0T8	Arfgap3	ADP-ribosylation factor GTPase activating protein 3 OS	2.18782	0.0125128
																		Q9QZ05	Eif2ak4	eIF-2-alpha kinase GCN2 OS	-1.22889	0.0125202
																		D3YZC9	Sf1	Splicing factor 1 OS	-0.741151	0.0129883
																		Q8CGB6	Tns2	Tensin-2 OS	-2.19752	0.0130009
																		P13705	Msh3	DNA mismatch repair protein Msh3 OS	1.23222	0.0130298
																		B2RRE2	Myo18a	Myo18a protein OS	1.00204	0.0130743
																		P80314	Cct2	T-complex protein 1 subunit beta OS	-0.635837	0.0130857
																		Q9Z1M7	Large1	Xylosyl- and glucuronyltransferase LARGE1 OS	0.717983	0.0133689
																		G3X9G4	Dnm2	dynamin GTPase OS	-1.30717	0.0134561
																		P58774	Tpm2	Tropomyosin beta chain OS	-0.693682	0.0136772
																		P62880	Gnb2	Guanine nucleotide-binding protein G(I)/G(S)/G(T) subunit beta-2 OS	-1.06501	0.0137122
																		Q3UM18	Lsg1	Large subunit GTPase 1 homolog OS	-0.902954	0.0138484
																		P70403	Cux1	Protein CASP OS	1.18924	0.0138484
																		Q91VH2	Snx9	Sorting nexin-9 OS	1.66705	0.0138484
																		Q8BSS9	Ppfia2	Liprin-alpha-2 OS	1.33127	0.0141958
																		F6Q3W0	Wdr5	WD repeat domain 5 (Fragment) OS	-1.83208	0.0143654
																		H3BJ40	Arhgef2	Rho guanine nucleotide exchange factor 2 OS	2.03842	0.0144274
																		Q9Z211	Pex11a	Peroxisomal membrane protein 11A OS	1.46821	0.0145224
																		A0A494BB86	Actr1a	ARP1 actin-related protein 1A_ centractin alpha OS	1.05852	0.0148727
																		A2AKK5	Acnat1	Acyl-coenzyme A amino acid N-acyltransferase 1 OS	-0.787766	0.0148731
																		P50580	Pa2g4	Proliferation-associated protein 2G4 OS	0.676937	0.0149848
																		O54909	Rdh16	Retinol dehydrogenase 16 OS	-1.47795	0.0152654
																		D3Z2H9	Tpm3-rs7	Tropomyosin 3_ related sequence 7 OS	-0.900211	0.0154193
																		Q922F4	Tubb6	Tubulin beta-6 chain OS	1.87089	0.0156638
																		Q7TSI3	Ppp6r1	Serine/threonine-protein phosphatase 6 regulatory subunit 1 OS	-2.89197	0.0161357
																		F7CBP1	Eif4g2	Eukaryotic translation initiation factor 4_ gamma 2 OS	-2.06966	0.0167223
																		A2CG35	Rab12	RAB12_ member RAS oncogene family OS	1.45582	0.0167223
																		Q6NSQ5	Sp140	Sp140 nuclear body protein OS	-1.78125	0.0168645
																		Q9D8E6	Rpl4	Large ribosomal subunit protein uL4 OS	1.13593	0.0168645
																		P40201	Chd1	Chromodomain-helicase-DNA-binding protein 1 OS	-0.71776	0.0169227
																		Q9R0H0	Acox1	Peroxisomal acyl-coenzyme A oxidase 1 OS	0.650404	0.0169227
																		F7CB97	Clip1	CAP-GLY domain containing linker protein 1 (Fragment) OS	-0.690486	0.0171816
																		Q99PG0	Aadac	Arylacetamide deacetylase OS	-0.947227	0.0172428
																		A0A0U1RP47	Cbl	E3 ubiquitin-protein ligase CBL OS	1.84966	0.0173293
																		Q8BHB0	Nod1	Nucleotide-binding oligomerization domain-containing protein 1 OS	1.00369	0.0179173
																		P05214	Tuba3a	Tubulin alpha-3 chain OS	2.10143	0.0179878
																		Q920Q2	Rev1	DNA repair protein REV1 OS	-1.07415	0.0180581
																		F6X9I3	Fkbp1a	peptidylprolyl isomerase (Fragment) OS	0.992704	0.0180581
																		P43404	Zap70	Tyrosine-protein kinase ZAP-70 OS	0.757797	0.0183233
																		O35593	Psmd14	26S proteasome non-ATPase regulatory subunit 14 OS	1.0697	0.0185672
																		Q7TMF3	Ndufa12	NADH dehydrogenase [ubiquinone] 1 alpha subcomplex subunit 12 OS	1.22437	0.018746
																		Q6NSR8	Npepl1	Probable aminopeptidase NPEPL1 OS	-1.61004	0.0189637
																		Q60866	Pter	Phosphotriesterase-related protein OS	0.601478	0.0192055
																		Q6P7W5	Tsen2	tRNA-splicing endonuclease subunit Sen2 OS	-1.88159	0.0192524
																		Q91W50	Csde1	Cold shock domain-containing protein E1 OS	2.98919	0.0196273
																		P58389	Ptpa	Serine/threonine-protein phosphatase 2A activator OS	-0.730961	0.020154
																		Q64176	Ces1e	Carboxylesterase 1E OS	0.971465	0.0203491
																		Q91VT4	Cbr4	3-oxoacyl-[acyl-carrier-protein] reductase OS	-4.39881	0.0204
																		P51859	Hdgf	Hepatoma-derived growth factor OS	1.07747	0.0204063
																		Q61982	Notch3	Neurogenic locus notch homolog protein 3 OS	2.02875	0.0204063
																		A0A1D5RLV7	Wdfy3	WD repeat and FYVE domain containing 3 OS	0.700581	0.0205601
																		B2RW38	Cfap58	Cilia- and flagella-associated protein 58 OS	-1.32056	0.0208005
																		Q8K4P8	Hecw1	E3 ubiquitin-protein ligase HECW1 OS	-0.694405	0.0208005
																		Q8VD75	Hip1	Huntingtin-interacting protein 1 OS	0.683052	0.0208879
																		P28825	Mep1a	Meprin A subunit alpha OS	-0.895282	0.021159
																		O88342	Wdr1	WD repeat-containing protein 1 OS	0.803196	0.0213868
																		P34152	Ptk2	Focal adhesion kinase 1 OS	2.18031	0.0220738
																		B2RUS0	Trpm3	Transient receptor potential cation channel_ subfamily M_ member 3 OS	-1.10097	0.0222687
																		Q80SU7	Gvin1	Interferon-induced very large GTPase 1 OS	-0.804026	0.0224118
																		Q9WTX8	Mad1l1	Mitotic spindle assembly checkpoint protein MAD1 OS	2.37013	0.0224283
																		O35382	Exoc4	Exocyst complex component 4 OS	-2.1095	0.0225608
																		Q9QZD9	Eif3i	Eukaryotic translation initiation factor 3 subunit I OS	-1.90982	0.0229489
																		O08759	Ube3a	Ubiquitin-protein ligase E3A OS	2.88626	0.0235775
																		Q8R3D1	Tbc1d13	TBC1 domain family member 13 OS	-3.54508	0.0238015
																		Q8BKX7	Znf410	Zinc finger protein 410 OS	0.795246	0.0238167
																		Q8BML1	Mical2	[F-actin]-monooxygenase MICAL2 OS	0.724929	0.0238287
																		Q6P4T2	Snrnp200	U5 small nuclear ribonucleoprotein 200 kDa helicase OS	-0.977992	0.0242206
																		E9QAF9	Tanc1	Tetratricopeptide repeat_ ankyrin repeat and coiled-coil containing 1 OS	-1.25124	0.0243863
																		P54276	Msh6	DNA mismatch repair protein Msh6 OS	0.621396	0.0243863
																		Q9JJR5	Akip1	A-kinase-interacting protein 1 OS	1.70283	0.0243863
																		Q9Z280	Pld1	Phospholipase D1 OS	1.07934	0.0243863
																		Q60803	Traf3	TNF receptor-associated factor 3 OS	1.95635	0.0244168
																		E0CXB1	Psma6	Proteasome subunit alpha 6 OS	-0.591324	0.0252178
																		Q8BP48	Metap1	Methionine aminopeptidase 1 OS	2.23729	0.025546
																		P56716	Rp1	Oxygen-regulated protein 1 OS	1.0956	0.0256618
																		Q6DI92	Zswim9	Uncharacterized protein ZSWIM9 OS	2.49674	0.0269729
																		Q60770	Stxbp3	Syntaxin-binding protein 3 OS	3.14934	0.0270784
																		O35984	Pbx2	Pre-B-cell leukemia transcription factor 2 OS	-1.19351	0.0272975
																		P03995	Gfap	Glial fibrillary acidic protein OS	-0.666838	0.0272975
																		Q91VW3	Sh3bgrl3	SH3 domain-binding glutamic acid-rich-like protein 3 OS	-2.29491	0.0272975
																		A0A0R4IZX1	Def6	Differentially expressed in FDCP 6 OS	-2.37003	0.0275121
																		E9Q7E2	Arid2	AT-rich interactive domain-containing protein 2 OS	0.590799	0.027652
																		Q9DAI6	Fam135b	Protein FAM135B OS	-1.60235	0.0276756
																		Q70IV5	Synm	Synemin OS	-1.4724	0.0281824
																		A0A1W2P7K2	Asf1a	Anti-silencing function 1A histone chaperone OS	1.42992	0.0288003
																		J3QMS2	1700014D04Rik	RIKEN cDNA 1700014D04 gene OS	1.30765	0.0288885
																		Q8CGM2	Rp1l1	Retinitis pigmentosa 1-like 1 protein OS	1.21022	0.029437
																		Q9JKM7	Rab37	Ras-related protein Rab-37 OS	0.726477	0.0305912
																		Q9DBG6	Rpn2	Dolichyl-diphosphooligosaccharide--protein glycosyltransferase subunit 2 OS	-0.863264	0.030972
																		F7CXI4	Engase	Endo-beta-N-acetylglucosaminidase (Fragment) OS	-0.844988	0.0310145
																		Q9CR57	Rpl14	Large ribosomal subunit protein eL14 OS	-2.63184	0.0310146
																		Q3ULA2	Btrc	F-box/WD repeat-containing protein 1A OS	-1.57428	0.0313921
																		Q9WUA3	Pfkp	ATP-dependent 6-phosphofructokinase_ platelet type OS	-0.776791	0.0313921
																		Q9CY64	Blvra	Biliverdin reductase A OS	0.927997	0.0313921
																		E9PY58	Clpb	ClpB caseinolytic peptidase B OS	1.25213	0.0314411
																		P24668	M6pr	Cation-dependent mannose-6-phosphate receptor OS	0.585452	0.0318176
																		Q9JHJ0	Tmod3	Tropomodulin-3 OS	0.671278	0.032098
																		Q61838	Pzp	Pregnancy zone protein OS	1.84352	0.0323177
																		Q64462	Cyp4b1	Cytochrome P450 4B1 OS	0.681648	0.0326403
																		E9Q4S1	Pde8b	High affinity cAMP-specific and IBMX-insensitive 3'_5'-cyclic phosphodiesterase 8B OS	-0.923403	0.0326973
																		Q8BI73	Znf775	Zinc finger protein 775 OS	0.930162	0.0329323
																		Q99104	Myo5a	Unconventional myosin-Va OS	1.48664	0.0331885
																		A0A0R4J1K2	Otof	Otoferlin OS	-0.691478	0.0332902
																		B2RR83	Ythdc2	3'-5' RNA helicase YTHDC2 OS	-1.26048	0.033525
																		Q9DC51	Gnai3	Guanine nucleotide-binding protein G(i) subunit alpha-3 OS	2.26961	0.0337173
																		Q9JMI0	Ecel1	Endothelin-converting enzyme-like 1 OS	1.55537	0.0337173
																		A0A5H1ZRM8	Scn2a	Sodium channel protein OS	-2.61621	0.0339847
																		P33173	Kif1a	Kinesin-like protein KIF1A OS	-0.607742	0.034192
																		A0A0M3U1B0	Sycp2l	Synaptonemal complex protein 2-like OS	-0.83136	0.0345234
																		Q8R3X6	Gpc6	Glypican 6 OS	-0.817385	0.0346485
																		Q149L0	Dhrs2	Dehydrogenase/reductase member 2 OS	0.797017	0.0355371
																		Q9WTS6	Tenm3	Teneurin-3 OS	-0.80741	0.0358158
																		Q8R349	Cdc16	Cell division cycle protein 16 homolog OS	3.49788	0.0358285
																		Q8VE11	Mtmr6	Myotubularin-related protein 6 OS	-1.16097	0.0359267
																		P68040	Rack1	Small ribosomal subunit protein RACK1 OS	-0.671149	0.0361174
																		P17426	Ap2a1	AP-2 complex subunit alpha-1 OS	1.16171	0.0371215
																		Q60575	Kif1b	Kinesin-like protein KIF1B OS	-0.589322	0.0375717
																		Q9CR92	Ccdc96	Coiled-coil domain-containing protein 96 OS	-1.43312	0.0377811
																		A0A0G2JFQ2	Kcnq2	Potassium voltage-gated channel_ subfamily Q_ member 2 OS	0.973975	0.0377811
																		Q80X19	Col14a1	Collagen alpha-1(XIV) chain OS	-1.91164	0.0380048
																		Q3TLP5	Echdc2	Enoyl-CoA hydratase domain-containing protein 2_ mitochondrial OS	0.688282	0.038145
																		Q8VHJ5	Mark1	Serine/threonine-protein kinase MARK1 OS	2.11654	0.0384853
																		Q9Z2C8	Ybx2	Y-box-binding protein 2 OS	0.696314	0.0394744
																		P70399	Tp53bp1	TP53-binding protein 1 OS	1.79331	0.0395577
																		Q8BFR1	Zc3hav1l	Zinc finger CCCH-type antiviral protein 1-like OS	-1.18602	0.0398312
																		E9PYP1	Ces1a	Carboxylic ester hydrolase OS	-0.929588	0.0402288
																		O35594	Ift81	Intraflagellar transport protein 81 homolog OS	0.728557	0.0402288
																		Q91YM2	Arhgap35	Rho GTPase-activating protein 35 OS	1.76816	0.0402288
																		Q9D3P1	Tchhl1	Trichohyalin-like protein 1 OS	-0.989527	0.0412772
																		E9PUR0	Ankhd1	Ankyrin repeat and KH domain containing 1 OS	0.774757	0.0413257
																		P13541	Myh3	Myosin-3 OS	-1.20291	0.0422699
																		E9Q3L2	Pi4ka	Phosphatidylinositol 4-kinase alpha OS	-0.627892	0.0427099
																		Q60648	Gm2a	Ganglioside GM2 activator OS	-1.27737	0.0428196
																		Q8K4R9	Dlgap5	Disks large-associated protein 5 OS	-0.766382	0.0434668
																		P29351	Ptpn6	Tyrosine-protein phosphatase non-receptor type 6 OS	-2.25245	0.0434908
																		E9Q842	Nav2	Neuron navigator 2 OS	0.703123	0.0439336
																		Q8R3J4	Mterf3	Transcription termination factor 3_ mitochondrial OS	-0.71858	0.0445256
																		Q8BYH8	Chd9	Chromodomain-helicase-DNA-binding protein 9 OS	-0.901221	0.0449266
																		Q921C3	Brwd1	Bromodomain and WD repeat-containing protein 1 OS	1.92732	0.0456826
																		O88673	Dgka	Diacylglycerol kinase alpha OS	-0.762967	0.0481005
																		Q9D666	Sun1	SUN domain-containing protein 1 OS	-1.22616	0.0485383

## Sheet: Figure S2
A)
Heart
B)
Aorta
C)
Lung
D)
Kidney

## Sheet: Table S4
Protein	Overlap
A2ARP1	[Plasma] and [Heart]
B2RQE8	[Plasma] and [Heart]
E9PXF8	[Plasma] and [Heart]
Q8VHN7	[Plasma] and [Heart]
Q8BL66	[Plasma] and [Heart]
Q9JKF1	[Plasma] and [Heart]
Q8BI22	[Plasma] and [Heart]
Q3ULB0	[Plasma] and [Heart]
P19426	[Plasma] and [Heart]
Q811L6	[Plasma] and [Heart]
Q8BMJ2	[Heart] and [Lung]
B2RUP2	[Heart] and [Lung]
Q5RIM6	[Heart] and [Lung]
Q60605	[Heart] and [Lung]
Q8K298	[Heart] and [Lung]
E9Q309	[Heart] and [Lung]
P53395	[Heart] and [Lung]
Q61818	[Heart] and [Aorta]
Q9CZU6	[Heart] and [Aorta]
F8WGF2	[Heart] and [Aorta]
Q8BFR1	[Aorta] and [Kidney]
Q62311	[Aorta] and [Kidney]
P00920	[Aorta] and [Kidney]
Q3V089	[Aorta] and [Kidney]
P17426	[Aorta] and [Kidney]
Q9R1P3	[Aorta] and [Lung]
Q8BZN6	[Aorta] and [Lung]
Q3UHQ6	[Aorta] and [Lung]
P23953	[Plasma] and [Aorta] and [Lung]
Q06770	[Plasma] and [Lung]
P97929	[Plasma] and [Lung]
Q8R0S2	[Plasma] and [Lung]
Q9D4H2	[Plasma] and [Lung]
I7HPW8	[Plasma] and [Lung]
Q45VK7	[Plasma] and [Lung]
A0A494BA97	[Lung] and [Kidney]
Q9CQ92	[Lung] and [Kidney]
G3X9G4	[Lung] and [Kidney]
Q9QYB1	[Lung] and [Kidney]
Q2EMV9	[Lung] and [Kidney]
Q05BQ1	[Heart] and [Kidney]
E9Q286	[Heart] and [Kidney]
Q9D6J6	[Heart] and [Kidney]
Q69ZR9	[Heart] and [Kidney]
E9Q557	[Heart] and [Kidney]
Q8CJ40	[Heart] and [Kidney]
O35594	[Heart] and [Kidney]
Q8BM75	[Heart] and [Kidney]
Q5IR70	[Heart] and [Kidney]
Q8CH09	[Heart] and [Kidney]
A0A0M3U1B0	[Heart] and [Kidney]
Q6R3M4	[Heart] and [Kidney]
A0A338P703	[Heart] and [Kidney]
P02468	[Heart] and [Kidney]
Q920Q2	[Heart] and [Kidney]
Q9JKY5	[Plasma] and [Heart] and [Kidney]
A0A0R4J0T8	[Plasma] and [Kidney]
B2RXQ2	[Plasma] and [Kidney]
Q8VD75	[Plasma] and [Kidney]
Q9JLC8	[Plasma] and [Kidney]
E9Q2C0	[Plasma] and [Kidney]
Q8VDJ3	[Plasma] and [Kidney]
A0A338P6N4	[Plasma] and [Kidney]
O88196	[Plasma] and [Kidney]
Q60592	[Plasma] and [Kidney]
G3UYX5	[Plasma] and [Kidney]
A2AP18	[Plasma] and [Kidney]
P70399	[Plasma] and [Kidney]
Q9D3S3	[Plasma] and [Kidney]
Q5I2A0	[Plasma] and [Aorta] and [Kidney]
A0A1D5RLM8	[Plasma] and [Aorta]
Q8C8R3	[Plasma] and [Aorta]
P28665	[Plasma] and [Aorta]
P00688	[Plasma] and [Aorta]
Q61043	[Plasma] and [Aorta]
Q5SWU9	[Plasma] and [Heart] and [Aorta]

## Sheet: Table S5
Heart					Aorta					Lung					Kidney
Number	Pathway	logFDR	Members		Number	Pathway	logFDR	Members		Number	Pathway	logFDR	Members		Number	Pathway	logFDR	Members
1	Energy derivation by oxidation of organic compounds	-6.70132	Aco2,Akt2,Cox6a2,Cs,Idh1,Ndufa2,Atp5po,Atp5mf,Atp5f1d,Coq9,Ndufa8,Ndufv2,Gbe1,Ndufb11,Phka2,Ugp2		1	Chylomicron assembly	-5.63386	Apoa1,Apoa2,Ces1c,Ces1d		1	actin filament-based process	-5.69934	Casp4,Crk,Myl6,Vil1,Cul3,Shroom3,Rhog,Parva,Anln,Nlrp4f,Iqsec1,Epb41,Sptbn5		1	Chylomicron assembly	-5.63386	Apoa1,Apoa2,Ces1c,Ces1d
2	Signaling by Rho GTPases	-6.00759	Actb,Actg1,Dbt,Itsn1,Ktn1,Men1,Myl6,Nf2,Stam,Iqgap1,Cltc,Anln,Hint2,Arhgap42,Arhgef10l,Als2,Akap13,Arhgap10,Dsp,Flna,Arhgef19,Farp1,Tubb4b		2	O2/CO2 exchange in erythrocytes	-5.22301	Car1,Car2,Hbb-bs		2	amide metabolic process	-4.2503	Asah1,Got1,Rpl7,Rps7,Sucla2,Vars1,Nemf,Rps10,Lars1,Acot2,Acot6,Skic3,Eif2b5		2	acetyl-CoA metabolic process	-4.78264	Cs,Acaa2,Acacb,Acaca
3	Focal adhesion	-5.40039	Actb,Actg1,Akt2,Blk,Flt1,Fn1,Myl6,Pak1,Vcl,Rap1a,Flna,Lamc1		3	acetyl-CoA metabolic process	-4.78264	Cs,Acaa2,Acacb,Acaca		3	2-Oxocarboxylic acid metabolism - Mus musculus (house mouse)	-3.32402	Aco2,Dbt,Got1		3	regulation of supramolecular fiber organization	-4.64509	Aebp1,Apoa1,S100a10,Slit2,Sptb,Clasp2,Numa1,Pfdn4,Fchsd2,Nav3
4	Motor proteins - Mus musculus (house mouse)	-5.14306	Actb,Actg1,Kif13b,Kif16b,Kif3c,Myl6,Dnah1,Myo5c,Tubb4b,Kif20b,Dnah14,Stard9		4	carbon dioxide transport	-4.32385	Car2,Hba-a1,Hbb-b1		4	regulation of plasma membrane bounded cell projection organization	-3.11104	Camk2g,Crk,Dnm2,Grin2b,Nme1,Vil1,Rhog,Anln,Dnm1l,Smurf1,Ttbk2		4	O2/CO2 exchange in erythrocytes	-4.63487	Car1,Car2,Hbb-bs
5	Membrane Trafficking	-4.81586	Actb,Actg1,Akt2,Epn2,Gdi2,Itsn1,Kif13b,Kif16b,Kif3c,Cyth2,Stam,Hip1r,Cltc,Als2,Rab3gap2,Grk2,Trappc10,Tubb4b,Kif20b,Sbf2		5	microtubule polymerization	-4.26478	Nin,Clasp2,Map7d3,Tubgcp6		5	positive regulation of substrate adhesion-dependent cell spreading	-3.08312	Crk,Dnm2,Unc13d		5	microtubule cytoskeleton organization	-4.26478	Nin,Clasp2,Map7d3,Tubgcp6
6	Platelet degranulation	-3.16329	Actg1,Ahsg,Anxa5,Fn1,Vcl,Apool,Flna		6	regulation of actin filament-based process	-3.79058	Apoa1,Nos1,Pde4b,S100a10,Slit2,Sptb,Clasp2,Ank2,Fchsd2		6	cilium assembly	-3.08193	Cep131,Septin2,Parva,Cep350,Dync2h1,Ttbk2,Ablim1		6	carbon dioxide transport	-4.02385	Car2,Hba-a1,Hbb-b1
7	chromatin organization	-4.11403	Actb,Smyd1,Brd2,H1f0,Men1,Pak1,Ruvbl2,Ncor1,Tlk2,Kat6b,H1f5,Kmt5a,Ubr5,Tspyl4,Zfp518a,Setd5,Phf19,Tasor2,Myocd,Tasor,Lamc1,Nfrkb		7	microtubule cytoskeleton organization	-3.46995	Mlh1,Nin,Ppp2r1a,Clasp2,Misp,Numa1,Cep120,Prc1,Map7d3,Tubgcp6		7	Splicing factor NOVA regulated synaptic proteins	-3.05235	Camk2g,Grin2b,Epb41		7	myoblast differentiation	-2.93305	Lgals1,Plec,Mapk12
8	cell junction organization	-3.94913	Actb,Actg1,Fn1,Afdn,Nf2,Nrxn1,Pak1,Ppfibp2,Nptn,Vcl,Hip1r,Dip2a,Als2,Dsp,Flna,Farp1,Lamc1,Lrrc4b,Frmpd4		8	ameboidal-type cell migration	-3.12868	Apoa1,Plec,Sema4b,Slit2,Clasp2,Ric8a		8	alcohol biosynthetic process	-2.98461	Asah1,Ces1c,Got1,Lbr		8	regulation of cell junction assembly	-2.89961	S100a10,Slit2,Dlg5,Clasp2,Nedd4l,Adgrl2
9	positive regulation of fibroblast growth factor receptor signaling pathway	-3.66082	Nrxn1,Nptn,Dstyk		9	regulation of synapse organization	-3.12617	Kif1a,Afdn,Slit2,Cttnbp2,Dlg5,Tanc2,Adgrl2		9	regulation of organic acid transport	-2.93641	Ces1c,Grin2b,Septin2,Fis1		9	regulation of actin filament-based movement	-2.7681	Nos1,Pde4b,Ank2
10	benzene-containing compound metabolic process	-3.60685	Ephx2,Gstm7,Acaa1a,Kyat3		10	myoblast differentiation	-2.93305	Lgals1,Plec,Mapk12		10	Signaling by Rho GTPases, Miro GTPases and RHOBTB3	-2.88825	Dbt,Myl6,Cavin1,Cul3,Rhog,Plin3,Anln,Lbr,Dock10		10	adherens junction organization	-2.66983	Afdn,Plec,Dlg5
11	viral genome replication	-3.52655	Pcbp1,Atg16l1,Grk2		11	regulation of cell junction assembly	-2.89961	S100a10,Slit2,Dlg5,Clasp2,Nedd4l,Adgrl2		11	positive regulation of cytokine-mediated signaling pathway	-2.62419	Casp4,Usp29,Parp14		11	cytosolic transport	-2.60431	Kif16b,Kif1a,Dop1b,Tanc2
12	positive regulation of organelle organization	-3.37849	Cct4,Nf2,Pak1,Ruvbl2,Stil,Hip1r,Smc4,Arhgef10l,Opa1,Pde4dip,Rab3gap2,Flna,Tasor,Lrsam1,Crocc,Vps13d,Nfrkb		12	female meiotic nuclear division	-2.87544	Mlh1,Ppp2r1a,Sycp2		12	actin-mediated cell contraction	-2.58282	Myl6,Vil1,Parva		12	Motor proteins - Mus musculus (house mouse)	-2.58309	Kif16b,Kif17,Kif1a,Myo7b,Bicdl1
13	response to organic cyclic compound	-3.34867	Actb,Akt2,Atp1a1,Cyp2a4,Fkbp1a,Hcn2,Idh1,Itpr2,Mmp2,Nos1,Pak1,Plcg1,Ruvbl2,Gstm7,Ubr5,Acaca,Maob,Rap1a,Grk2,Acaa1a,Flna,Safb		13	adherens junction organization	-2.66983	Afdn,Plec,Dlg5		13	organelle disassembly	-2.51514	Nemf,Fis1,Plin3,Skic3		13	negative regulation of phosphatidylinositol 3-kinase/protein kinase B signal transduction	-2.51582	Ppp2r1a,Cavin3,Obscn
14	somatic hypermutation of immunoglobulin genes	-3.19502	Exo1,Samhd1,Polq		14	cytosolic transport	-2.60431	Kif16b,Kif1a,Dop1b,Tanc2		14	establishment of organelle localization	-2.48852	Brca2,Dnm2,Cul3,Unc13d,Dnm1l,Nlrp4f,Terb1		14	regulation of developmental growth	-2.46487	Afdn,Rai1,Sema4b,Slit2,Clasp2,Nedd4l,Acacb
15	physiological muscle hypertrophy	-3.19502	Akap13,Myocd,Sorbs2		15	Motor proteins - Mus musculus (house mouse)	-2.58309	Kif16b,Kif17,Kif1a,Myo7b,Bicdl1		15	Signaling by Hedgehog	-2.45768	Psmb2,Cul3,Smurf1,Dync2h1		15	regulation of cell projection organization	-2.28429	Ap2a1,Kif1a,Lgals1,Afdn,Nin,Sema4b,Slit2,Tanc2,Nedd4l,Cep120
16	cell growth	-2.05701	Vcl,Iqgap1,Akap13,Raph1,Myocd,Sorbs2		16	regulation of developmental growth	-2.46487	Afdn,Rai1,Sema4b,Slit2,Clasp2,Nedd4l,Acacb		16	regulation of transforming growth factor beta receptor signaling pathway	-2.42434	Dnm2,Got1,Tgfb1i1,Smurf1		16	circadian regulation of gene expression	-2.25946	Ppp1cb,Rai1,Cavin3
17	microtubule cytoskeleton organization	-3.18969	Cep250,Ncor1,Stil,Cntrl,Knstrn,Cul7,Sbds,Cltc,Cep350,Pde4dip,Dnah1,Hook2,Flna,Tubb4b,Crocc,Nckap5l,Stard9		17	protein localization to plasma membrane	-2.32798	Afdn,Nsf,S100a10,Clasp2,Ank2		17	positive regulation of intrinsic apoptotic signaling pathway	-2.34549	Rps7,Fis1,Dnm1l		17	regulation of cytokine-mediated signaling pathway	-2.19597	Apoa1,Slit2,Nlrc5
18	acetyl-CoA metabolic process	-3.183	Cs,Mpc1,Dip2a,Acaca		18	circadian regulation of gene expression	-2.25946	Ppp1cb,Rai1,Cavin3		18	acyl-CoA metabolic process	-2.20659	Sucla2,Acot2,Acot6		18	cell-cell adhesion	-2.16684	Col13a1,Lgals1,Afdn,Ctnnd2,Slit2,Palld,Ric8a
19	RAB GEFs exchange GTP for GDP on RABs	-3.10304	Akt2,Gdi2,Als2,Rab3gap2,Trappc10,Sbf2		19	cell-cell adhesion	-2.16684	Col13a1,Lgals1,Afdn,Ctnnd2,Slit2,Palld,Ric8a		19	Golgi vesicle transport	-2.15534	Copa,Dnm2,Rab10,Cul3,Dop1b		19	Fatty acid metabolism	-2.09481	Acaa2,Acox2,Acacb,Acaca
20	positive regulation of cell projection organization	-3.06549	Fn1,Kif3c,Afdn,Nrxn1,Pak1,Nptn,Iqgap1,Cul7,Parp6,Anln,Opa1,Rap1a,Flna,Crocc,Caprin2		20	Adrenergic signaling in cardiomyocytes - Mus musculus (house mouse)	-2.16072	Ppp1cb,Mapk13,Mapk12,Ppp2r1a		20	embryonic morphogenesis	-2.07078	Hoxa9,Rps7,Tgfb1i1,Cul3,Shroom3,Dync2h1,Ttbk2,Bpnt2		20	RAF/MAP kinase cascade	-2.05493	Gfra1,Ppp1cb,Psmb2,Mapk12,Ppp2r1a

## Sheet: Table S6
		Back-calculated Concentration: GAFQQAAQILR					Validation
	Calibrator (fmol)	1	2	3	4	5	Average	Standard Deviation	Precision (% CV)	Accuracy (% RE)
	1000	1121.07	1066.97	1070.43	1008.84	1053.7	1064.2	40.17	3.77	6.42
	500	451.11	529.56	485.97	538.23	504.74	501.92	35.09	6.99	0.38
	250	251.72	242.99	218.36	230.61	218.89	232.51	14.73	6.34	-6.99
	125	130.78	126.98	108.62	104.87	116.81	117.61	11.24	9.55	-5.91
	62.5	73.09	53.45	59.64	53.32	58.09	59.52	8.09	13.59	-4.77
	31.25	33.93	32.97	34.4	25.69	29.06	31.21	3.73	11.96	-0.12
	15.625	15.3	14.15	13.1	16.33	13.88	14.55	1.27	8.72	-6.88
	7.8125	7.36	7.73	8.99	8.79	9.25	8.42	0.83	9.82	7.81
	3.90625	4	3.85	4.06	4.31	4.4	4.12	0.22	5.45	5.59
	1.95312	1.75	1.98	1.67	2.1	2.37	1.97	0.28	14.24	0.93
	0.976562	0.98	0.97	0.94	0.88	0.75	0.9	0.1	10.55	-7.52
	0.488281	0.38	0.74	0.54	0.48	0.65	0.56	0.14	25.05*	14.2
		Back-calculated Concentration: LTCQGNAQWDGPEPR					Validation
	Calibrator (fmol)	1	2	3	4	5	Average	Standard Deviation	Precision (% CV)	Accuracy (% RE)
	1000	995.26	987.52	1007.36	999.3	991.34	996.15	7.65	0.77	-7.69
	500	392.95	519.17	477.49	459.28	501.01	469.98	48.7	10.36	-6
	250	257.12	264.35	264.01	287.63	247.51	264.12	14.81	5.61	5.65
	125	123.11	149.55	125.27	132.12	119.07	129.82	12	9.24	3.86
	62.5	59.6	63.33	59.56	55.69	63.54	60.34	3.24	5.36	-3.45
	31.25	29.68	32.78	33.33	29.67	33.26	31.75	1.9	6	1.59
	15.625	16.17	19.5	16.63	17.97	19.62	18.58	1.52	8.17	18.89*
	7.8125	7.68	8.61	9.55	7.3	8.51	8.33	0.88	10.55	6.61
	3.90625	3.49	4.19	4.35	3.95	4.5	4.1	0.39	9.62	4.88
	1.95312	2.12	2.19	2.09	2.1	2.27	2.15	0.08	3.59	10.29
	0.976562	0.71	1.07	1.3	1.04	1.02	1.03	0.21	20.39*	5.31
	0.488281	0.57	0.48	0.59	0.41	0.52	0.51	0.07	14.08	4.93
